# Supplementary material for: CsXDH1 gene promotes caffeine catabolism induced by continuous strong light in tea plant
Source: Hortic Res. 2023 May 4;10(6):uhad090. doi: 10.1093/hr/uhad090 (PMC10277909; doi:10.1093/hr/uhad090)
Supplement: Web_Material_uhad090 [file web_material_uhad090.zip › Supplementary Tables.xlsx]

## Sheet: Supplementary Table S1
Supplementary Table S1. Chlorophyll fractions content of LT1 and LT4.
Group	Chlorophyll a (mg·g-1)	Chlorophyll b (mg·g-1)	total Chlorophyll (mg·g-1)
LT1	0.65±0.01a	0.32±0.02a	0.97±0.01a
LT2	0.63±0.01ab	0.28±0.01b	0.91±0.01b
LT3	0.60±0.02bc	0.25±0.01bc	0.86±0.03c
LT4	0.53±0.01c	0.23±0.00c	0.77±0.01d

## Sheet: Supplementary Table S2
Supplementary Table S2. Differential metabolites between LT1 and LT4 treatments.
Compound ID	Name	Other Name (KEGG Name)		KEGG ID	LT1 Quantitative Data						LT4 Quantitative Data						FC	Log2FC	P-value	Up/Down
					LT1-1	LT1-2	LT1-3	LT1-4	LT1-5	LT1-6	LT4-1	LT4-2	LT4-3	LT4-4	LT4-5	LT4-6
Com_8574_neg	Uridine	Uridine		cpd:C00299	4.65978e+06	4.06944e+06	3.97932e+06	3.66186e+06	3.85631e+06	4.14309e+06	2.52204e+06	2.59431e+06	2.80839e+06	2.72012e+06	2.67962e+06	2.72015e+06	0.658381	-0.603005	8.28349e-06	Down
Com_6233_neg	Uridine 5'-diphosphoglucuronic acid	--		--	9.81939e+06	8.6484e+06	6.61706e+06	8.78309e+06	7.99934e+06	6.23058e+06	3.3504e+06	4.71914e+06	3.72846e+06	4.1305e+06	3.10761e+06	4.12179e+06	0.481475	-1.05447	1.93698e-05	Down
Com_403_neg	Lactobionic acid	--		--	4.45909e+08	3.39209e+08	2.51421e+08	2.98631e+08	2.52398e+08	2.60123e+08	1.00584e+08	1.05078e+08	1.06425e+08	1.34558e+08	1.21116e+08	1.27559e+08	0.376319	-1.40997	2.17072e-05	Down
Com_133_neg	Phloroglucinol	Phloroglucinol; 1,3,5-Benzenetriol; 1,3,5-Trihydroxybenzene		cpd:C02183	8.60704e+08	9.07392e+08	7.96371e+08	7.5702e+08	1.07736e+09	7.54354e+08	5.15359e+08	3.91423e+08	5.40349e+08	5.12586e+08	5.38251e+08	5.1615e+08	0.584902	-0.773733	3.23061e-05	Down
Com_6377_neg	3-[3-(beta-D-Glucopyranosyloxy)-2-methoxyphenyl]propanoic acid	--		--	9.46774e+06	8.10494e+06	7.45063e+06	5.24428e+06	7.08931e+06	7.7016e+06	3.09411e+06	2.81173e+06	3.9538e+06	3.67584e+06	4.16722e+06	3.8593e+06	0.478533	-1.06331	3.88266e-05	Down
Com_6570_neg	6-Thioinosine-phosphate	--		--	7.35027e+06	3.23742e+06	4.8485e+06	4.20591e+06	7.77179e+06	4.33713e+06	1.2295e+06	1.0112e+06	2.03602e+06	1.99878e+06	1.52599e+06	1.62182e+06	0.296788	-1.75249	6.74872e-05	Down
Com_3684_neg	C-pentosyl-apeignin O-feruloylhexoside	--		--	4.09296e+06	3.21874e+06	2.26643e+06	5.05044e+06	4.05196e+06	2.82452e+06	1.67502e+07	1.55096e+07	7.88229e+06	1.01048e+07	8.32159e+06	9.41124e+06	3.1611	1.66043	7.58516e-05	Up
Com_443_neg	Naringin	Naringin; Naringenin 7-O-neohesperidoside; Naringenin 7-O-[alpha-L-rhamnosyl-(1->2)-beta-D-glucoside]		cpd:C09789	1.24188e+08	1.38568e+08	1.11013e+08	1.13569e+08	1.41218e+08	1.15358e+08	1.92219e+08	1.91486e+08	1.96925e+08	1.51916e+08	1.67793e+08	1.90424e+08	1.46625	0.55213	7.7649e-05	Up
Com_8186_neg	12-Oxo phytodienoic acid	--		--	1.01604e+06	625607	1.00431e+06	1.42235e+06	680753	669299	2.10365e+06	2.88247e+06	3.32446e+06	2.78048e+06	2.96354e+06	1.67067e+06	2.90222	1.53716	9.4697e-05	Up
Com_3846_neg	2-Hydroxy-2-methyl-3-buten-1-yl beta-D-glucopyranoside	--		--	1.67506e+07	1.48257e+07	1.76058e+07	1.48461e+07	1.51159e+07	1.40026e+07	1.11814e+07	8.63494e+06	1.2328e+07	1.08151e+07	1.04335e+07	1.01935e+07	0.682649	-0.550783	0.000110745	Down
Com_718_neg	D-Saccharic acid	D-Glucarate; D-Glucaric acid; L-Gularic acid; D-Saccharic acid; D-Glucosaccharic acid; Glucaric acid; Glucarate		cpd:C00818	1.35719e+08	2.10005e+08	2.12821e+08	2.33087e+08	1.43956e+08	2.59811e+08	5.33741e+07	7.17178e+07	8.24382e+07	7.23721e+07	9.68249e+07	1.09722e+08	0.406935	-1.29713	0.00013417	Down
Com_39_neg	myricetin 3-O-beta-D-galactopyranoside	--		--	6.52436e+08	7.64445e+08	6.42905e+08	6.39045e+08	1.28356e+09	5.12331e+08	1.69876e+09	2.56155e+09	1.73178e+09	2.40254e+09	1.52576e+09	1.56313e+09	2.55489	1.35326	0.00017085	Up
Com_320_neg	Trifolin	Kaempferol-3-O-galactoside; Kaempferol 3-O-beta-D-galactoside; Trifolin		cpd:C12626	1.48797e+08	1.8897e+08	1.22951e+08	1.51572e+08	2.03125e+08	1.09444e+08	4.60295e+08	4.65702e+08	2.68537e+08	3.38089e+08	2.7597e+08	2.86328e+08	2.26512	1.17959	0.00019104	Up
Com_765_neg	2-(1H-1,2,3-benzotriazol-1-yl)-N-(2,3-dihydro-1H-inden-2-yl)acetamide	--		--	1.50131e+08	1.58125e+08	1.38286e+08	1.3688e+08	1.16356e+08	1.28354e+08	9.49924e+07	1.01344e+08	7.40187e+07	8.1044e+07	7.65312e+07	6.1589e+07	0.591113	-0.758494	0.000224221	Down
Com_6787_neg	Salidroside	Salidroside; p-Hydroxyphenethyl alcohol 1-O-beta-D-glucoside; Tyrosol glucoside		cpd:C06046	5.4957e+06	5.58352e+06	6.29854e+06	6.54731e+06	6.44627e+06	8.36942e+06	4.45508e+06	3.06818e+06	4.84673e+06	3.34431e+06	3.89881e+06	3.53168e+06	0.597427	-0.743165	0.000285337	Down
Com_835_neg	2,5-Dihydroxybenzaldehyde	Gentisate aldehyde; 2,5-Dihydroxybenzaldehyde		cpd:C05585	1.1656e+08	9.12746e+07	1.02375e+08	9.61831e+07	1.05492e+08	1.02627e+08	1.31706e+08	1.43613e+08	1.23754e+08	1.49228e+08	1.33921e+08	1.15803e+08	1.29863	0.376993	0.000482856	Up
Com_585_neg	Uridine 5'-diphosphogalactose	--		--	2.71874e+08	2.36511e+08	2.01472e+08	2.46113e+08	2.39336e+08	2.07879e+08	1.55123e+08	1.41049e+08	1.72573e+08	1.98604e+08	1.64568e+08	1.75137e+08	0.717692	-0.478563	0.000496843	Down
Com_78_neg	D-(-)-Fructose	--		--	1.94517e+09	2.0764e+09	1.50376e+09	1.37694e+09	1.5065e+09	1.61569e+09	1.07128e+09	8.38445e+08	1.20584e+09	1.00218e+09	1.17735e+09	1.1588e+09	0.643814	-0.635283	0.000533084	Down
Com_5931_neg	Hexadecanedioic acid	--		--	9.43887e+06	1.02119e+07	8.9779e+06	1.11418e+07	8.31237e+06	1.17441e+07	7.80304e+06	6.46259e+06	6.68244e+06	6.68177e+06	8.17617e+06	6.06896e+06	0.699935	-0.514706	0.000588069	Down
Com_790_neg	Ribitol	Ribitol; Adonitol		cpd:C00474	1.99703e+08	1.23455e+08	1.52598e+08	1.73589e+08	1.46219e+08	1.34528e+08	7.55973e+07	7.40907e+07	1.12722e+08	9.36864e+07	1.02733e+08	1.05174e+08	0.606395	-0.72167	0.000592722	Down
Com_1016_neg	2-Hydroxy-2-methylbutanoic acid	--		--	1.44607e+08	7.93583e+07	7.9901e+07	9.82632e+07	7.03947e+07	1.03922e+08	3.43413e+07	4.21499e+07	5.73769e+07	3.15424e+07	5.83638e+07	5.36358e+07	0.481242	-1.05516	0.000729916	Down
Com_7985_neg	N'-[4-(trifluoromethyl)benzoyl]-6-quinoxalinecarbohydrazide	--		--	743185	1.01379e+06	979801	805558	709719	1.18893e+06	5.66942e+06	1.7602e+06	2.16928e+06	2.65309e+06	2.19969e+06	1.9936e+06	3.02249	1.59574	0.000883557	Up
Com_142_neg	2'-Deoxyinosine	--		--	9.30472e+08	1.34002e+09	9.74276e+08	7.39409e+08	7.84221e+08	9.53667e+08	6.52902e+08	5.00346e+08	6.11029e+08	4.68071e+08	6.40071e+08	5.43338e+08	0.596945	-0.74433	0.000889871	Down
Com_14825_neg	Digitonin	Digitonin		cpd:C00765	822592	923688	1.22105e+06	755495	523424	1.21221e+06	210415	150432	517313	241847	405137	353977	0.344259	-1.53843	0.000910844	Down
Com_13091_neg	Acetylharpagide	--		--	1.63183e+06	1.27859e+06	1.82903e+06	1.44081e+06	1.17276e+06	1.95549e+06	757735	796389	1.04651e+06	685814	1.18846e+06	914454	0.578972	-0.788434	0.000928765	Down
Com_10867_neg	Adenylosuccinic acid	N6-(1,2-Dicarboxyethyl)-AMP; N6-(1,2-Dicarboxyethyl)AMP; Adenylosuccinate; Adenylosuccinic acid		cpd:C03794	1.86169e+06	2.38846e+06	2.54822e+06	3.34307e+06	2.22289e+06	3.10641e+06	1.49187e+06	1.3806e+06	1.51454e+06	1.32786e+06	1.36494e+06	1.51089e+06	0.555287	-0.848695	0.000943012	Down
Com_6167_neg	Astragaloside IV	Astragaloside IV		cpd:C17799	1.00059e+07	1.96392e+06	5.46042e+06	3.07199e+06	2.3367e+06	2.14169e+06	843358	1.41968e+06	702233	367496	760169	858566	0.198214	-2.33487	0.00111588	Down
Com_4889_neg	L-Saccharopine	N6-(L-1,3-Dicarboxypropyl)-L-lysine; Saccharopine; L-Saccharopine; N-[(S)-5-Amino-5-carboxypentyl]-L-glutamic acid		cpd:C00449	8.67637e+06	7.31988e+06	7.01361e+06	4.22535e+06	8.98499e+06	5.35903e+06	3.68585e+06	3.73559e+06	4.51834e+06	3.43585e+06	2.87142e+06	2.44826e+06	0.497732	-1.00656	0.00119076	Down
Com_1381_neg	16-(Hexopyranosyloxy)-7-hydroxy-8,9-epoxypimaran-18-oic acid	--		--	2.73896e+07	1.04862e+07	4.69633e+07	1.61973e+07	5.48344e+07	2.90215e+07	4.15948e+06	3.68698e+06	1.17805e+07	3.41936e+06	8.53043e+06	8.85213e+06	0.218662	-2.19323	0.00137008	Down
Com_7626_neg	7-O-Methylmangiferin	--		--	6.90249e+06	3.62646e+06	6.4084e+06	4.59425e+06	4.6074e+06	5.96421e+06	2.26015e+06	1.61842e+06	3.19536e+06	2.61139e+06	3.09705e+06	3.63896e+06	0.511517	-0.967146	0.0015438	Down
Com_10122_neg	O-methylnaringenin C-pentoside	--		--	1.4137e+06	1.28238e+06	1.48336e+06	1.51899e+06	1.35208e+06	1.44006e+06	2.44973e+06	1.98257e+06	1.67153e+06	1.70767e+06	1.96329e+06	1.85586e+06	1.36983	0.453999	0.00161199	Up
Com_16527_neg	Asp-glu	--		--	469184	564761	619986	413007	347858	607594	256590	329633	303521	280982	281716	319627	0.586314	-0.770255	0.00179736	Down
Com_26_neg	Ascorbic acid	Ascorbate; Ascorbic acid; L-Ascorbate; L-Ascorbic acid; Vitamin C		cpd:C00072	9.89113e+07	9.45985e+08	1.1858e+08	1.35619e+08	6.08071e+07	8.19971e+08	4.92301e+09	2.95784e+09	3.87735e+09	2.85396e+09	3.33417e+09	4.94996e+08	8.45982	3.08063	0.0019127	Up
Com_7488_neg	Timosaponin A3	--		--	7.1566e+06	4.45804e+06	3.76299e+06	2.37693e+06	2.48049e+06	3.48587e+06	2.11037e+06	2.40475e+06	1.03975e+06	956839	1.21817e+06	1.40562e+06	0.385124	-1.3766	0.00197596	Down
Com_6037_neg	Cyclic ADP-ribose	Cyclic ADP-ribose; cADPR		cpd:C13050	7.32679e+06	8.4871e+06	6.42913e+06	6.3985e+06	8.91546e+06	7.55184e+06	6.36454e+06	5.62372e+06	5.62234e+06	5.17837e+06	5.53188e+06	5.17372e+06	0.742528	-0.429483	0.00198909	Down
Com_6824_neg	ent-Prostaglandin F2α	--		--	2.2426e+06	1.46415e+06	896810	1.27796e+06	3.01005e+06	1.3799e+06	4.73396e+06	4.3711e+06	4.56469e+06	3.80256e+06	4.09691e+06	3.28065e+06	2.41931	1.2746	0.00207158	Up
Com_10443_neg	Tyrosol	4-Hydroxyphenylethanol; Tyrosol		cpd:C06044	1.66458e+06	2.32411e+06	2.26378e+06	2.6132e+06	1.92428e+06	3.36495e+06	1.04077e+06	1.11735e+06	1.74983e+06	1.06647e+06	1.68733e+06	1.39845e+06	0.569429	-0.812411	0.00226891	Down
Com_5436_neg	1-(1,8-dihydroxy-3,6-dimethyl-2-naphthyl)ethan-1-one	--		--	3.31647e+06	3.01812e+06	3.1734e+06	2.71748e+06	4.32827e+06	2.57657e+06	9.04674e+06	9.85362e+06	4.46675e+06	8.10088e+06	4.46317e+06	5.60492e+06	2.17122	1.11851	0.0023326	Up
Com_1753_neg	Ethyl-β-D-glucuronide	--		--	6.2906e+07	5.35115e+07	6.1206e+07	5.94094e+07	4.39041e+07	5.06243e+07	2.70376e+07	4.00145e+07	3.99163e+07	3.78395e+07	3.94217e+07	4.52143e+07	0.69201	-0.531135	0.00236476	Down
Com_10475_neg	(-)-secoisolariciresinol	--		--	2.09276e+06	1.91666e+06	2.15072e+06	1.66314e+06	2.99494e+06	1.8859e+06	1.21333e+06	1.02729e+06	1.24246e+06	1.51643e+06	1.79374e+06	980186	0.611884	-0.708671	0.00269131	Down
Com_892_neg	1,5-Anhydro-D-glucitol	1,5-Anhydro-D-glucitol; 1,5-Anhydro-D-sorbitol; 1,5-Anhydroglucitol		cpd:C07326	1.45228e+08	1.05371e+08	1.2221e+08	1.33647e+08	1.4583e+08	1.26773e+08	5.3623e+07	4.91011e+07	8.18401e+07	6.76131e+07	8.22358e+07	1.07069e+08	0.566685	-0.81938	0.00273907	Down
Com_2161_neg	2-Hydroxy-1-(4-methoxyphenyl)propyl hexopyranoside	--		--	5.50411e+07	4.69376e+07	4.65922e+07	4.87149e+07	4.15407e+07	5.41885e+07	2.22046e+07	2.38876e+07	3.91393e+07	2.29902e+07	3.66385e+07	3.41231e+07	0.610833	-0.71115	0.00311624	Down
Com_7506_neg	Equol	Equol		cpd:C14131	4.3775e+06	5.01549e+06	5.56795e+06	4.88926e+06	4.03021e+06	4.63082e+06	2.77934e+06	2.88102e+06	4.12622e+06	2.34176e+06	3.64975e+06	3.50738e+06	0.676416	-0.564017	0.00341152	Down
Com_11886_neg	Procyanidin A3	--		--	1.85637e+06	2.53847e+06	1.40114e+06	2.07747e+06	1.97723e+06	1.40087e+06	1.25883e+06	793058	1.42748e+06	1.33901e+06	1.04898e+06	1.01088e+06	0.611314	-0.710014	0.00382826	Down
Com_671_neg	Raffinose	Raffinose; Melitose; Melitriose; Gossypose; 6G-alpha-D-galactosylsucrose		cpd:C00492	1.73366e+08	2.43675e+08	1.84401e+08	1.48446e+08	1.44638e+08	2.01763e+08	1.36817e+08	1.11472e+08	1.29885e+08	9.06809e+07	1.46744e+08	1.15765e+08	0.667126	-0.58397	0.00383782	Down
Com_17517_neg	8-Gingerol	--		--	140971	124750	208662	312694	410224	269643	55448.8	33155.2	152081	36044.5	130785	35349.9	0.301896	-1.72788	0.00386417	Down
Com_8193_neg	1-(2,4-dihydroxyphenyl)-2-(3,5-dimethoxyphenyl)propan-1-one	--		--	2.79302e+06	4.55965e+06	5.6069e+06	3.93491e+06	4.6331e+06	7.274e+06	2.57519e+06	2.05079e+06	3.33863e+06	2.62549e+06	1.40661e+06	2.63454e+06	0.508002	-0.977095	0.00393618	Down
Com_13539_neg	Lithospermic acid	Lithospermic acid		cpd:C08745	1.23814e+06	946502	1.65522e+06	1.31645e+06	719081	1.31985e+06	676634	555702	801584	485793	664409	836360	0.558769	-0.839676	0.00396035	Down
Com_2537_neg	D-Xylulose	D-Xylulose; D-threo-Pentulose; D-Lyxulose		cpd:C00310	4.2872e+07	1.9392e+07	1.8173e+07	1.53538e+07	2.17017e+07	3.0251e+07	1.04611e+07	9.89954e+06	1.04614e+07	1.07835e+07	1.17091e+07	1.17151e+07	0.440152	-1.18393	0.00398594	Down
Com_13280_neg	3-Hydroxy-9,10-Dimethoxypterocarpan	--		--	858683	777197	940900	1.07836e+06	748506	879787	1.42679e+06	1.09174e+06	1.39289e+06	973388	1.61347e+06	1.15416e+06	1.44838	0.534442	0.00409402	Up
Com_1729_neg	7-O-Ethylmorroniside	--		--	6.76873e+07	4.72605e+07	5.79778e+07	5.5927e+07	5.75372e+07	7.40923e+07	4.52098e+07	4.3408e+07	5.37744e+07	3.25502e+07	3.99217e+07	4.12024e+07	0.710345	-0.493409	0.00417574	Down
Com_6407_neg	Pentacosanoic acid	--		--	6.64074e+06	8.49693e+06	7.96491e+06	8.669e+06	5.99602e+06	8.14483e+06	5.33733e+06	5.91426e+06	7.0198e+06	5.28788e+06	5.55269e+06	5.31696e+06	0.749882	-0.415264	0.00432437	Down
Com_568_neg	D-Xylulose 5-phosphate	D-Xylulose 5-phosphate		cpd:C00231	2.03422e+08	2.54384e+08	2.74036e+08	2.73271e+08	2.48348e+08	2.88231e+08	2.1884e+08	1.92743e+08	1.03446e+08	1.49767e+08	1.29462e+08	1.63008e+08	0.620919	-0.687523	0.00446387	Down
Com_4187_neg	(-)-Arctigenin	Arctigenin; (-)-Arctigenin		cpd:C10545	1.74285e+07	1.77631e+07	1.73948e+07	1.67251e+07	1.07511e+07	2.35596e+07	6.28175e+06	1.06875e+07	1.37138e+07	7.51615e+06	1.03908e+07	1.08735e+07	0.57385	-0.801254	0.00470434	Down
Com_5091_neg	Kaempferol-3-gentiobioside	--		--	1.63199e+06	1.29172e+06	1.05407e+06	1.20295e+06	227214	292589	3.91275e+06	1.09405e+07	3.28354e+06	1.17734e+06	4.40213e+06	4.28992e+06	4.9129	2.29658	0.00495544	Up
Com_3387_neg	L-Homoserine	L-Homoserine; 2-Amino-4-hydroxybutyric acid		cpd:C00263	2.74197e+07	1.62625e+07	1.82866e+07	1.53755e+07	1.70346e+07	1.43255e+07	1.09629e+07	9.47107e+06	1.32038e+07	1.25383e+07	1.4506e+07	9.4384e+06	0.645057	-0.632502	0.00542788	Down
Com_619_neg	L-(-)-Arabitol	--		--	2.36754e+08	2.26837e+08	2.03435e+08	2.77487e+08	1.89461e+08	2.02029e+08	1.23696e+08	1.52865e+08	1.69831e+08	1.8423e+08	1.73035e+08	1.87183e+08	0.741645	-0.431199	0.00543577	Down
Com_884_neg	Trilobatin	--		--	5.94026e+07	7.18234e+07	7.02436e+07	5.38659e+07	5.37828e+07	6.274e+07	8.41126e+07	9.73057e+07	8.62961e+07	6.1934e+07	9.26037e+07	7.94004e+07	1.34904	0.431936	0.00548377	Up
Com_1402_neg	Glutaric Acid	Glutarate; Glutaric acid; Pentanedioic acid; 1,3-Propanedicarboxylic acid		cpd:C00489	8.70924e+07	7.4479e+07	6.77624e+07	7.80777e+07	5.65789e+07	7.20897e+07	6.26684e+07	4.76585e+07	5.26099e+07	5.50845e+07	6.22068e+07	5.29309e+07	0.763986	-0.388383	0.00549511	Down
Com_8030_neg	Octanedioic acid	Suberic acid; Cork acid; 1,8-Octanedioic acid; Octanedioic acid; 1,6-Hexanedicarboxylic acid		cpd:C08278	2.92958e+06	2.15365e+06	2.41796e+06	2.28177e+06	5.36596e+06	3.9423e+06	1.44789e+06	1.42656e+06	1.74131e+06	1.8759e+06	1.42241e+06	1.58514e+06	0.497569	-1.00703	0.00562359	Down
Com_1794_neg	(2α,3β,19α)-2,3,19-Trihydroxyolean-12-en-28-oic acid	--		--	3.06018e+07	1.45365e+07	2.27702e+07	7.94633e+06	6.09625e+07	1.79981e+07	7.95818e+06	1.27682e+06	5.43967e+06	1.03815e+06	8.81688e+06	6.48777e+06	0.200351	-2.3194	0.00621102	Down
Com_724_neg	Stachyose	Stachyose		cpd:C01613	1.45827e+08	1.50101e+08	1.9482e+08	1.48663e+08	1.61578e+08	2.7493e+08	1.62648e+08	8.88784e+07	9.23445e+07	4.78712e+07	9.50104e+07	7.35044e+07	0.520724	-0.941409	0.00630936	Down
Com_6883_neg	Verbascose	Verbascose; beta-D-Fructofuranosyl O-alpha-D-galactopyranosyl-(1-6)-O-alpha-D-galactopyranosyl-(1-6)-O-alpha-D-galactopyranosyl-(1-6)-alpha-D-glucopyranoside		cpd:C08252	6.4401e+06	2.01114e+06	5.17443e+06	3.39277e+06	5.83907e+06	8.71241e+06	1.69432e+06	1.69854e+06	2.86715e+06	743757	2.78379e+06	1.65951e+06	0.362594	-1.46357	0.00647022	Down
Com_6646_neg	5-[(Benzoyloxy)methyl]-4,5,6-trihydroxy-2-cyclohexen-1-yl benzoate	--		--	6.6e+06	3.79689e+06	5.6371e+06	4.40678e+06	3.44052e+06	4.51004e+06	2.12281e+06	2.41644e+06	1.29661e+06	2.68026e+06	3.76989e+06	3.17234e+06	0.544474	-0.877065	0.00701978	Down
Com_5053_neg	C-hexosyl-chrysoeriol O-feruloylhexoside	--		--	4.93342e+06	5.65621e+06	3.82448e+06	6.14762e+06	3.69989e+06	2.90208e+06	6.06972e+06	1.10826e+07	9.12393e+06	4.74521e+06	1.0945e+07	9.0037e+06	1.87641	0.907973	0.00713143	Up
Com_7202_neg	4-(3-Hydroxybutyl)phenyl β-D-glucopyranoside	--		--	3.87978e+06	5.00444e+06	3.67826e+06	3.64368e+06	4.105e+06	2.82403e+06	2.91105e+06	2.57613e+06	3.07928e+06	2.36107e+06	3.16712e+06	2.69148e+06	0.725567	-0.46282	0.00759753	Down
Com_1236_neg	Bruceine A	--		--	5.9544e+07	4.9376e+07	1.04817e+08	9.33378e+07	5.61203e+07	9.10594e+07	4.94512e+07	2.71041e+07	4.52008e+07	2.55836e+07	5.9565e+07	3.89214e+07	0.541163	-0.885865	0.0084193	Down
Com_15010_neg	Tanshindiol C	--		--	397065	334648	634829	573390	386927	581314	598675	616742	812850	882721	1.00852e+06	651595	1.57181	0.652428	0.00843601	Up
Com_7001_neg	Propylparaben	--		--	5.60336e+06	6.2281e+06	6.2393e+06	6.18643e+06	5.2936e+06	7.56059e+06	2.71602e+06	3.76122e+06	4.66466e+06	3.41255e+06	5.03234e+06	5.29762e+06	0.670533	-0.576619	0.00845866	Down
Com_1950_neg	Testosterone sulfate	--		--	6.23662e+07	6.0412e+07	4.0561e+07	4.62918e+07	1.79911e+07	5.41927e+07	1.5154e+07	1.45042e+07	2.3799e+07	1.46933e+07	3.2567e+07	2.49686e+07	0.445988	-1.16492	0.00855161	Down
Com_948_neg	D-(+)-Gluconic acid δ-lactone	--		--	8.77109e+07	1.28449e+08	1.28711e+08	1.44327e+08	1.06262e+08	1.39286e+08	7.47735e+07	8.05227e+07	9.63388e+07	8.40429e+07	9.99646e+07	9.84951e+07	0.726969	-0.460035	0.00866287	Down
Com_5002_neg	Adenosine diphosphate (ADP)	--		--	1.27246e+07	9.73402e+06	8.49361e+06	9.72731e+06	1.23329e+07	7.90991e+06	6.87011e+06	6.49515e+06	7.29694e+06	8.70734e+06	6.82055e+06	8.24609e+06	0.72939	-0.455237	0.00997291	Down
Com_4827_neg	Arbutin	Arbutin; Ursin; Uvasol; Hydroquinone-O-beta-D-glucopyranoside		cpd:C06186	1.39242e+07	1.10797e+07	1.40546e+07	1.26554e+07	1.17171e+07	1.59159e+07	6.79299e+06	6.66874e+06	1.14973e+07	7.27424e+06	1.10905e+07	1.06617e+07	0.680372	-0.555605	0.010616	Down
Com_5363_neg	Gardenoside	Gardenoside		cpd:C09779	1.20365e+07	8.83077e+06	7.72335e+06	1.00891e+07	8.11628e+06	8.68984e+06	6.4578e+06	6.14272e+06	7.3335e+06	5.55126e+06	8.87708e+06	7.02183e+06	0.745851	-0.42304	0.0107605	Down
Com_1853_neg	Gluconolactone	D-Glucono-1,5-lactone; Gluconic lactone; Gluconic acid lactone; 1,5-Gluconolactone; delta-Gluconolactone; D-Gluconolactone; Gluconolactone		cpd:C00198	3.3214e+07	4.90018e+07	4.24987e+07	3.39021e+07	5.06121e+07	4.40081e+07	2.89563e+07	1.93489e+07	3.15239e+07	2.42308e+07	3.68684e+07	3.32688e+07	0.687883	-0.539765	0.0108748	Down
Com_4704_neg	p-Coumaric acid ethyl ester	--		--	1.13937e+07	7.10544e+06	1.18428e+07	1.24702e+07	8.19523e+06	1.07239e+07	8.05091e+06	7.24733e+06	8.12192e+06	5.7653e+06	7.7103e+06	6.2132e+06	0.698333	-0.518013	0.0121037	Down
Com_2913_neg	Ganoderic acid C2	--		--	2.74404e+07	4.69117e+06	6.77514e+06	4.02675e+06	1.08576e+07	1.47649e+06	543811	313019	1.45673e+06	334932	4.24178e+06	2.66008e+06	0.172803	-2.5328	0.0127661	Down
Com_4760_neg	3,4,5-Trimethoxycinnamic acid	--		--	1.06977e+07	6.75214e+06	1.16507e+07	1.20922e+07	7.92641e+06	1.04725e+07	7.66447e+06	7.10812e+06	7.87776e+06	5.49854e+06	7.24805e+06	6.03276e+06	0.695226	-0.524446	0.0129614	Down
Com_328_neg	O-Acetylserine	--		--	4.11591e+08	3.58142e+08	3.32203e+08	2.93065e+08	3.94376e+08	3.23199e+08	2.50208e+08	2.03639e+08	2.73556e+08	2.82116e+08	3.54929e+08	2.3946e+08	0.759219	-0.397412	0.013493	Down
Com_2970_neg	Abscisic acid glucose ester	Abscisic acid glucose ester; Abscisic acid-beta-D-glucopyranosyl ester; beta-D-Glucopyranosyl abscisate		cpd:C15970	3.32281e+07	3.11563e+07	2.00403e+07	2.14281e+07	2.66259e+07	2.25456e+07	1.50705e+07	1.22023e+07	2.24843e+07	2.04455e+07	1.49802e+07	2.08245e+07	0.68381	-0.548332	0.0145197	Down
Com_8763_neg	(±)9-HpODE	--		--	4.55529e+06	3.3473e+06	4.05427e+06	3.32834e+06	2.29498e+06	5.82829e+06	1.72091e+06	2.65957e+06	2.54533e+06	2.47363e+06	2.10193e+06	2.7996e+06	0.610931	-0.710919	0.0146863	Down
Com_15031_neg	Apigeninidin 5-glucoside	--		--	761879	461074	1.15766e+06	708840	968073	794029	432899	273335	322898	722907	624821	350304	0.562122	-0.831044	0.0147188	Down
Com_1124_neg	D-(-)-Mannitol	--		--	1.04377e+08	7.53735e+07	9.28356e+07	1.30674e+08	7.75061e+07	1.02795e+08	4.76827e+07	5.61367e+07	7.60894e+07	7.50456e+07	7.55484e+07	7.94983e+07	0.702585	-0.509256	0.0148561	Down
Com_8192_neg	Pyridoxal 5-phosphate monohydrate	--		--	5.83206e+06	5.89661e+06	3.61877e+06	2.74227e+06	3.51087e+06	1.78079e+06	1.00686e+06	2.05499e+06	2.0123e+06	1.28085e+06	2.32403e+06	2.50778e+06	0.47845	-1.06356	0.0151186	Down
Com_5994_neg	N1-(6-methyl-4-oxo-3,4-dihydroquinazolin-2-yl)-4-nitrobenzamide	--		--	8.39437e+06	4.07354e+06	5.97021e+06	6.64125e+06	9.02949e+06	6.6157e+06	2.3145e+06	5.11766e+06	5.25963e+06	4.91923e+06	3.93622e+06	3.27443e+06	0.609501	-0.714299	0.0166584	Down
Com_4086_neg	6-hydroxy-7,8-dimethoxycoumarin	--		--	1.3304e+07	1.41265e+07	1.40732e+07	1.5341e+07	1.56029e+07	1.75364e+07	1.20714e+07	1.29625e+07	1.3061e+07	1.29237e+07	8.24295e+06	9.03834e+06	0.759023	-0.397785	0.0167594	Down
Com_4772_neg	Astringin	Astringin		cpd:C10245	1.3401e+07	1.2191e+07	1.0123e+07	1.03748e+07	9.4518e+06	9.07851e+06	6.19655e+06	5.43471e+06	9.80517e+06	6.59988e+06	9.25401e+06	8.94727e+06	0.715528	-0.482919	0.0173047	Down
Com_2269_neg	1,2,3,7-Tetramethoxyxanthone	--		--	1.91524e+07	1.92728e+07	2.25998e+07	1.97268e+07	1.43389e+07	1.62894e+07	2.16794e+07	2.73496e+07	2.49207e+07	1.85362e+07	2.50862e+07	2.42591e+07	1.2734	0.348685	0.0179249	Up
Com_822_neg	2-Aminoadipic acid	--		--	9.14771e+07	6.59266e+07	6.89872e+07	7.53799e+07	5.02578e+07	5.18469e+07	4.60257e+07	5.34574e+07	4.91733e+07	3.45065e+07	6.01689e+07	3.3356e+07	0.685082	-0.545652	0.0180025	Down
Com_1575_neg	2-Oxoadipic acid	2-Oxoadipate; 2-Oxoadipic acid		cpd:C00322	5.45272e+07	8.30188e+07	6.55198e+07	5.01671e+07	4.19192e+07	5.7617e+07	3.7276e+07	4.69338e+07	3.71679e+07	4.03747e+07	4.48369e+07	4.42078e+07	0.710939	-0.492203	0.0180036	Down
Com_4055_neg	GlcADG (16:0-18:1)	--		--	8.31822e+06	9.31726e+06	7.37135e+06	9.2554e+06	7.92362e+06	1.26165e+07	7.62907e+06	6.1812e+06	6.02079e+06	8.16499e+06	6.0773e+06	7.33588e+06	0.75561	-0.404286	0.0181106	Down
Com_11440_neg	N1-{3-[3-(2,6-dichlorophenyl)isoxazol-5-yl]phenyl}acetamide	--		--	1.94619e+06	147558	1.28538e+06	2.51309e+06	2.4226e+06	183756	148926	136295	130647	134948	143528	135600	0.0976568	-3.35614	0.0185405	Down
Com_3290_neg	Scopolin	Scopolin		cpd:C01527	1.22149e+07	1.26371e+07	6.88937e+06	1.1213e+07	9.24506e+06	4.52764e+06	1.42196e+07	1.4264e+07	1.67255e+07	1.72636e+07	1.162e+07	1.93688e+07	1.64756	0.720335	0.0188711	Up
Com_1493_neg	Ala-gly	--		--	6.23333e+07	4.62104e+07	3.80095e+07	4.21253e+07	5.22209e+07	3.42192e+07	2.54701e+07	2.0424e+07	2.61477e+07	5.52885e+07	2.57942e+07	2.10825e+07	0.633207	-0.65925	0.019515	Down
Com_534_neg	Dihydroroseoside	--		--	1.10888e+08	8.5186e+07	1.58851e+08	1.27268e+08	1.43816e+08	1.4583e+08	1.50405e+08	6.3898e+07	4.58998e+07	8.4301e+07	5.80948e+07	4.10368e+07	0.574776	-0.798927	0.0201293	Down
Com_11433_neg	Protobioside	--		--	2.81977e+06	762740	843798	592440	565440	255116	360521	276531	154423	156378	170869	555561	0.286726	-1.80226	0.0204748	Down
Com_12815_neg	Uridine 5'-monophosphate	UMP; Uridylic acid; Uridine monophosphate; Uridine 5'-monophosphate; 5'Uridylic acid		cpd:C00105	710869	611703	576153	910657	358438	1.19188e+06	1.40982e+06	858562	1.49375e+06	797132	1.32492e+06	1.71894e+06	1.74396	0.802365	0.0209988	Up
Com_11637_neg	Gracillin	Gracillin		cpd:C08901	2.70437e+06	792021	1.03783e+06	430952	377574	768999	342184	292574	294659	305393	329838	306413	0.306142	-1.70773	0.0211842	Down
Com_10650_neg	Nicotinamide adenine dinucleotide	NAD+; NAD; Nicotinamide adenine dinucleotide; DPN; Diphosphopyridine nucleotide; Nadide; beta-NAD+		cpd:C00003	2.53807e+06	2.95259e+06	1.86549e+06	1.78558e+06	2.88016e+06	2.41538e+06	2.03452e+06	2.05909e+06	1.89249e+06	1.67547e+06	1.52449e+06	1.46933e+06	0.738047	-0.438215	0.0217551	Down
Com_1944_neg	Tartaric acid	(R,R)-Tartaric acid; (R,R)-Tartrate; L-Tartaric acid; Tartaric acid; Tartrate; 2,3-Dihydroxybutanedioic acid; (2R,3R)-Tartaric acid; (+)-Tartaric acid		cpd:C00898	6.25341e+07	2.62268e+07	2.1782e+07	3.64934e+07	2.57621e+07	3.24953e+07	1.35778e+07	1.51966e+07	2.50153e+07	2.18732e+07	2.05202e+07	2.23581e+07	0.577423	-0.792301	0.0219373	Down
Com_635_neg	L-Aspartic acid	L-Aspartate; L-Aspartic acid; 2-Aminosuccinic acid; L-Asp		cpd:C00049	2.06336e+08	1.35251e+08	1.26822e+08	1.56082e+08	1.51279e+08	1.07623e+08	1.08686e+08	7.53252e+07	108027094	1.24564e+08	1.32569e+08	8.00733e+07	0.712304	-0.489434	0.0261106	Down
Com_13210_neg	LPG 18:2	--		--	456305	965704	283685	717144	384827	599085	592747	777085	1.00995e+06	1.49913e+06	967773	1.01731e+06	1.72129	0.783487	0.0267682	Up
Com_2042_neg	Sorbic acid	--		--	3.28622e+07	3.80787e+07	4.21138e+07	5.03093e+07	4.79422e+07	5.44463e+07	4.15e+07	3.69311e+07	3.37601e+07	2.86227e+07	3.20633e+07	3.36389e+07	0.7771	-0.363829	0.0278319	Down
Com_4740_neg	(2-amino-5-chlorophenyl)(phenyl)methanone oxime	--		--	5.6526e+06	3.84898e+06	5.49979e+06	4.68398e+06	1.32132e+07	3.81573e+06	2.68398e+06	2.39759e+06	3.64597e+06	4.87072e+06	3.23797e+06	2.24049e+06	0.519599	-0.944529	0.0279663	Down
Com_798_neg	Wulignan A1	--		--	1.65929e+08	1.5512e+08	1.31201e+08	1.53712e+08	1.26123e+08	1.80356e+08	1.23703e+08	1.15548e+08	1.53399e+08	1.02624e+08	1.27553e+08	1.24565e+08	0.819113	-0.287866	0.028055	Down
Com_2250_neg	Jujuboside A	Jujuboside A		cpd:C17831	4.77697e+07	3.51182e+07	4.19206e+07	4.34455e+07	2.18716e+07	3.37879e+07	6.10985e+06	5.74683e+06	3.21618e+07	8.5273e+06	2.4384e+07	2.71659e+07	0.464893	-1.10503	0.0283208	Down
Com_354_neg	Inositol	myo-Inositol; D-myo-Inositol; 1D-myo-Inositol; L-myo-Inositol; 1L-myo-Inositol; meso-Inositol; Inositol; Dambose; Cyclohexitol; Meat sugar; Bios I		cpd:C00137	4.38405e+08	4.57718e+08	2.84873e+08	2.32568e+08	3.12337e+08	3.2067e+08	1.94952e+08	1.21795e+08	2.72697e+08	2.25649e+08	2.82142e+08	2.49855e+08	0.658218	-0.603364	0.0283307	Down
Com_2519_neg	Levodopa	3,4-Dihydroxy-L-phenylalanine; L-Dopa; 3-Hydroxy-L-tyrosine; L-beta-(3,4-Dihydroxyphenyl)alanine; Levodopa; Dihydroxy-L-phenylalanine		cpd:C00355	3.29355e+07	3.14157e+07	3.4426e+07	2.807e+07	2.20496e+07	2.72174e+07	2.28935e+07	2.67017e+07	2.79088e+07	1.68057e+07	2.23259e+07	1.89107e+07	0.76965	-0.377725	0.0284626	Down
Com_909_neg	5-Aminolevulinic acid	--		--	1.65548e+08	1.12695e+08	6.98178e+07	1.35553e+08	7.07763e+07	1.88345e+08	4.77325e+07	7.28436e+07	7.04953e+07	5.29308e+07	7.38862e+07	1.00022e+08	0.562664	-0.829654	0.0291162	Down
Com_8031_neg	LysoPC 15:0	--		--	2.93478e+06	3.08147e+06	3.91147e+06	3.10677e+06	3.7792e+06	4.0219e+06	2.5523e+06	2.36678e+06	2.12892e+06	3.85995e+06	2.69407e+06	2.71429e+06	0.783099	-0.352734	0.0321327	Down
Com_3783_neg	4-Methylumbelliferyl phenylphosphonate	--		--	8.50242e+06	5.35683e+06	9.36785e+06	1.00234e+07	8.34211e+06	4.23996e+06	1.04366e+07	1.12459e+07	1.11347e+07	1.09592e+07	1.10673e+07	1.10528e+07	1.43777	0.523829	0.0336881	Up
Com_174_neg	Theaflavin	--		--	6.63212e+08	1.54547e+08	1.00712e+09	1.25e+09	8.20943e+08	1.80525e+08	8.50911e+07	3.07683e+08	7.31915e+07	6.93016e+07	2.54476e+08	4.0559e+08	0.293236	-1.76986	0.0345469	Down
Com_4503_neg	GlcADG (18:1-18:1)	--		--	1.05105e+07	1.1942e+07	1.07572e+07	1.06356e+07	1.02894e+07	1.38424e+07	9.72099e+06	9.00414e+06	8.67745e+06	4.81199e+06	9.45645e+06	9.2088e+06	0.748484	-0.417956	0.0360107	Down
Com_11888_neg	Isomucronulatol 7-O-glucoside	--		--	1.33013e+06	1.592e+06	1.67749e+06	1.6827e+06	1.41151e+06	1.80555e+06	1.1388e+06	820669	1.5641e+06	757796	1.41696e+06	1.26971e+06	0.733525	-0.447082	0.0363189	Down
Com_1629_neg	Piceid	Piceid; Polydatin; 3,4,5-Trihydroxystilbene-3-beta-monoglucoside		cpd:C10275	7.12599e+07	6.73454e+07	6.98214e+07	6.20644e+07	3.84138e+07	6.05111e+07	3.9509e+07	3.7754e+07	5.53678e+07	3.37009e+07	5.44469e+07	5.06825e+07	0.734838	-0.444502	0.0374786	Down
Com_6307_neg	Polyphyllin VI	--		--	9.63842e+06	3.3094e+06	2.68576e+06	1.43467e+06	792003	1.53103e+06	670475	974397	1.15194e+06	1.0198e+06	802475	659436	0.272211	-1.8772	0.037615	Down
Com_10435_neg	16-Hydroxyhexadecanoic acid	--		--	2.58027e+06	2.6838e+06	3.28684e+06	2.94874e+06	2.70437e+06	3.99015e+06	3.11753e+06	2.06276e+06	1.91017e+06	2.43148e+06	2.35861e+06	2.54863e+06	0.793066	-0.334487	0.0377106	Down
Com_11422_neg	Isomucronulatol-7-O-glucoside	--		--	1.33013e+06	1.592e+06	1.75993e+06	1.6827e+06	1.41151e+06	1.80555e+06	1.19477e+06	860999	1.5641e+06	795036	1.41696e+06	1.3321e+06	0.747662	-0.419541	0.0383362	Down
Com_13041_neg	2,3-Dinor-8-epi-prostaglandin F2α	--		--	592496	886509	552321	282381	1.70029e+06	1.30783e+06	620533	551681	342742	233243	298982	219954	0.426006	-1.23105	0.0398838	Down
Com_13347_neg	Beta-Lactose	--		--	1.84704e+06	226881	189023	1.0143e+06	820646	190903	155835	148836	162141	131692	173906	182487	0.222649	-2.16715	0.0402991	Down
Com_3373_neg	Diethyl phosphate	--		--	1.70159e+07	1.80319e+07	1.44762e+07	1.91381e+07	1.04915e+07	2.41748e+07	2.44549e+06	6.04776e+06	1.23739e+07	8.76126e+06	1.00868e+07	1.56153e+07	0.535482	-0.90109	0.0405158	Down
Com_1680_neg	Plantagoside	Plantagoside		cpd:C17531	2.93744e+07	3.01036e+07	1.99288e+07	3.82389e+07	1.91471e+07	1.96643e+07	3.35268e+07	6.10842e+07	4.59474e+07	2.20074e+07	4.38991e+07	3.76507e+07	1.56027	0.641798	0.0407693	Up
Com_2660_neg	3-Isopropylmalic acid	--		--	3.00641e+07	2.08546e+07	1.70858e+07	1.62488e+07	1.37898e+07	2.68354e+07	1.13599e+07	1.07922e+07	1.6072e+07	1.11112e+07	1.78742e+07	1.7496e+07	0.678304	-0.559995	0.0411962	Down
Com_1980_neg	Cistanoside F	--		--	1.2575e+07	8.21078e+06	1.34154e+07	1.24073e+07	3.57909e+07	1.78318e+07	2.3702e+07	4.61379e+07	4.78238e+07	1.6316e+07	2.47428e+07	2.15591e+07	1.79865	0.846918	0.043924	Up
Com_6093_neg	Bergenin	Bergenin		cpd:C09919	1.01781e+07	7.02671e+06	4.55984e+06	6.62579e+06	5.64344e+06	4.88426e+06	1.19856e+06	1.65609e+06	4.61772e+06	3.28352e+06	5.60908e+06	5.1947e+06	0.553974	-0.852109	0.045281	Down
Com_5695_neg	Luteolin	Luteolin; 3',4',5,7-Tetrahydroxyflavone; 5,7,3',4'-Tetrahydroxyflavone		cpd:C01514	1.08432e+06	1.37555e+06	872435	1.40094e+06	1.61906e+06	1.517e+06	7.49571e+06	5.02435e+06	1.58499e+06	6.34644e+06	1.35441e+06	1.49769e+06	2.96133	1.56625	0.0459782	Up
Com_6419_neg	5-[4-(2-furylcarbonyl)piperazino]-5-oxo-3-phenylpentanoic acid	--		--	5.61401e+06	6.64222e+06	5.66519e+06	4.14328e+06	3.20985e+06	5.52849e+06	6.4995e+06	6.22635e+06	7.00317e+06	5.62286e+06	8.05797e+06	6.80305e+06	1.30549	0.384586	0.0461609	Up
Com_7891_neg	Rhaponticin	Rhaponticin; Rhapontin		cpd:C10288	2.12737e+06	1.7682e+06	2.41769e+06	1.90093e+06	5.10059e+06	1.77928e+06	1.26411e+06	957783	1.39039e+06	2.25222e+06	1.84692e+06	1.37012e+06	0.601663	-0.732973	0.0485994	Down
Com_153_neg	N-[3-(aminosulfonyl)phenyl]-2,3-dihydro-1,4-benzodioxine-2-carboxamide	--		--	1.16762e+09	1.02444e+09	8.171e+08	8.56818e+08	7.48559e+08	7.89164e+08	3.84758e+08	5.8078e+08	7.69059e+08	8.54964e+08	6.46826e+08	7.74593e+08	0.742264	-0.429995	0.0495425	Down
Com_2311_neg	D-myo-Inositol 1,4-bisphosphate	1D-myo-Inositol 1,4-bisphosphate; D-myo-Inositol 1,4-bisphosphate; myo-Inositol 1,4-bisphosphate; Inositol 1,4-bisphosphate		cpd:C01220	2.95582e+07	4.93492e+07	3.02394e+07	3.71238e+07	3.36106e+07	2.26097e+07	2.37772e+07	2.44104e+07	2.89565e+07	3.04036e+07	1.51929e+07	2.26635e+07	0.718077	-0.47779	0.0499411	Down
Com_273_pos	Geranylacetone	--		--	8.94086e+07	1.07916e+08	8.63601e+07	8.09098e+07	1.20845e+08	1.03639e+08	4.94104e+08	3.46658e+08	390225190	3.97576e+08	4.12176e+08	3.09451e+08	3.98961	1.99625	2.86e-08	Up
Com_969_pos	trans-Δ2-11-Methyl-dodecenoic acid	--		--	2.0224e+07	2.88656e+07	1.61639e+07	1.84424e+07	3.02838e+07	2.59039e+07	1.12486e+08	8.73342e+07	9.58252e+07	9.02061e+07	9.69501e+07	7.49669e+07	3.98738	1.99544	3.85e-06	Up
Com_10409_pos	Resiniferatoxin	Resiniferatoxin; RTX		cpd:C09179	8.63286e+06	7.36189e+06	1.14338e+07	5.59705e+06	7.22708e+06	1.12677e+07	1.27794e+06	2.74567e+06	1.9872e+06	1.09301e+06	2.08087e+06	1.58808e+06	0.209097	-2.25775	6.39e-06	Down
Com_21796_pos	2-(1H-indol-3-yl)-3-[4-(trifluoromethyl)phenyl]acrylonitrile	--		--	1.21553e+06	1.02251e+06	1.11336e+06	1.06263e+06	1.01019e+06	1.54186e+06	2.72464e+06	2.63842e+06	2.61496e+06	1.78438e+06	2.93318e+06	2.2444e+06	2.14467	1.10076	1.66e-05	Up
Com_17073_pos	N-(p-Coumaroyl) serotonin	--		--	608114	582548	409713	569570	374926	699768	3.93013e+06	3.67257e+06	4.29246e+06	1.37924e+06	3.45521e+06	2.97221e+06	6.07212	2.6022	1.73e-05	Up
Com_11541_pos	Apo-13-zeaxanthinone	--		--	3.65126e+06	2.6399e+06	3.00538e+06	4.28889e+06	3.49588e+06	3.42489e+06	6.0499e+06	6.85887e+06	6.66757e+06	6.9428e+06	8.33969e+06	5.54398e+06	1.97027	0.978396	1.98e-05	Up
Com_112_pos	Rutin	Rutin; 3-[[6-O-(6-Deoxy-alpha-L-mannopyranosyl)-beta-D-glucopyranosyl]oxy]-2-(3,4-dihydroxyphenyl)-5,7-dihydroxy-4H-1-benzopyran-4-one; Quercetin 3-rutinoside; Rutoside; Phytomelin		cpd:C05625	9.72821e+07	140215743	7.17709e+07	9.32689e+07	1.37131e+08	4.58774e+07	7.07812e+08	2333717344	5.56881e+08	6.83038e+08	5.54991e+08	6.1813e+08	9.31536	3.21961	2.76e-05	Up
Com_2187_pos	IAA-Asp	--		--	2.57266e+07	2.7231e+07	2.64642e+07	2.51912e+07	3.45804e+07	2.78262e+07	4.45718e+07	4.77203e+07	4.28639e+07	4.00258e+07	3.82559e+07	4.5721e+07	1.55167	0.633819	3e-05	Up
Com_4086_pos	4-{3-[(3,4-dihydroxyphenyl)methyl]-2-methylbutyl}benzene-1,2-diol	--		--	3.09795e+07	2.46255e+07	4.18247e+07	2.21228e+07	3.6609e+07	2.79414e+07	1.54831e+07	1.43121e+07	9.81358e+06	7.22713e+06	1.07706e+07	9.40233e+06	0.363975	-1.45809	5.79e-05	Down
Com_1_pos	Caffeine	Caffeine; 1,3,7-Trimethylxanthine		cpd:C07481	164000000000	126000000000	130000000000	135000000000	129000000000	131000000000	107000000000	99442841748	95297329505	89279755650	97949288683	85553389955	0.706013	-0.502233	6.13e-05	Down
Com_9213_pos	(S)-AL 8810	--		--	4.02236e+06	5.03207e+06	4.74671e+06	3.9681e+06	3.98966e+06	4.33361e+06	5.92142e+06	8.14853e+06	9.32311e+06	7.38109e+06	8.9928e+06	9.08435e+06	1.87223	0.904761	6.38e-05	Up
Com_1082_pos	1-Methylguanine	--		--	1.68841e+08	1.54896e+08	1.58467e+08	1.45601e+08	156173541	1.69188e+08	1.21871e+08	1.17549e+08	1.40427e+08	1.14977e+08	1.28925e+08	1.16856e+08	0.776995	-0.364023	9.57e-05	Down
Com_13855_pos	Kuwanon A	--		--	1.55929e+06	2.35231e+06	1.4432e+06	1.68822e+06	2.28021e+06	1.76352e+06	4.57438e+06	4.48935e+06	4.81455e+06	2.67238e+06	6.07134e+06	5.17815e+06	2.50751	1.32626	0.000107847	Up
Com_4204_pos	1-(3-acetyl-2,4,6-trihydroxyphenyl)ethan-1-one	--		--	1.61055e+07	1.74719e+07	2.28476e+07	1.80809e+07	2.2463e+07	1.98823e+07	2.93602e+07	2.77602e+07	3.57746e+07	2.76663e+07	3.03916e+07	3.24373e+07	1.56943	0.650245	0.000117313	Up
Com_87_pos	Quercetin-3β-D-glucoside	--		--	2.37502e+08	3.77821e+08	2.31818e+08	234811516	5.97081e+08	1.93907e+08	1789890384	2974728332	8.12784e+08	1247725018	948931196	1318070452	4.85446	2.27931	0.000121883	Up
Com_9231_pos	Poricoic acid A	--		--	6.79622e+06	3.42949e+06	1.41647e+07	7.87825e+06	5.80746e+06	1.31476e+07	1.87014e+06	563680	1.75088e+06	568006	1.37775e+06	1.69005e+06	0.152674	-2.71148	0.000143128	Down
Com_4461_pos	Protocatechuic acid	3,4-Dihydroxybenzoate; 3,4-Dihydroxybenzoic acid; Protocatechuate; Protocatechuic acid		cpd:C00230	3.23161e+07	3.01575e+07	3.3286e+07	3.34679e+07	3.46532e+07	2.52899e+07	1.8354e+07	2.45476e+07	2.19911e+07	1.90754e+07	2.14023e+07	2.31348e+07	0.679309	-0.55786	0.000151862	Down
Com_3000_pos	Ginkgolide C	Ginkgolide C; BN 52022		cpd:C07603	2.62326e+06	4.39746e+06	3.2393e+06	6.40318e+06	8.44058e+06	3.66346e+06	4.77593e+07	3.46694e+07	1.31686e+07	2.73027e+07	1.2929e+07	1.86514e+07	5.37001	2.42493	0.000187804	Up
Com_569_pos	2-(3,4-dihydroxyphenyl)-7-hydroxy-3,4-dihydro-2H-1-benzopyran-4-one	--		--	2.33476e+08	271438042	2.51374e+08	2.24902e+08	2.43081e+08	2.41773e+08	3.11399e+08	3.66723e+08	3.14758e+08	284334499	3.01936e+08	3.34005e+08	1.30498	0.384026	0.000198076	Up
Com_20_pos	Quercetin	Quercetin; 3,3',4,5,7-Pentahydroxyflavone; 3,5,7,3',4'-Pentahydroxyflavone		cpd:C00389	5.371e+08	1.78751e+08	491782987	452639795	1298026141	4.3626e+08	3758482827	8659703517	2182887793	2722654655	2167297088	2767177690	6.55702	2.71304	0.000220323	Up
Com_1662_pos	Citramalate	Citramalate; Citramalic acid; alpha-Hydroxypyrotartaric acid; 2-Methylmalic acid		cpd:C00815	1.16599e+08	6.52747e+07	6.9139e+07	1.01683e+08	7.66176e+07	1.12495e+08	3.60247e+07	4.6248e+07	3.39889e+07	5.06728e+07	4.45324e+07	4.46416e+07	0.472691	-1.08103	0.000289571	Down
Com_14970_pos	Indole-3-acetic acid	Indole-3-acetate; Indole-3-acetic acid; (Indol-3-yl)acetate; Indoleacetate; Indoleacetic acid; IAA		cpd:C00954	3.85975e+06	2.94437e+06	2.79569e+06	3.64466e+06	3.95605e+06	3.57884e+06	6.46506e+06	5.43941e+06	5.4853e+06	4.82712e+06	5.54359e+06	4.34456e+06	1.54504	0.627649	0.000311808	Up
Com_1277_pos	D-Xylonic acid	--		--	1.58575e+08	1.01584e+08	9.6869e+07	1.50551e+08	1.0532e+08	1.63398e+08	5.44076e+07	7.08717e+07	5.27508e+07	7.92997e+07	6.25465e+07	6.40243e+07	0.494528	-1.01587	0.00031877	Down
Com_1939_pos	Isosilybin	Isosilybin		cpd:C16808	5.33798e+07	6.58965e+07	7.3783e+07	4.66349e+07	5.98132e+07	1.20967e+08	3.02911e+07	2.16989e+07	3.32627e+07	1.97653e+07	3.01504e+07	2.42549e+07	0.379151	-1.39915	0.000319679	Down
Com_902_pos	2,5-bis(4-hydroxy-3-methoxyphenyl)-3,4-dimethyloxolan-3-ol	--		--	1.58678e+08	1.43182e+08	1.37654e+08	1.58606e+08	1.28556e+08	1.21326e+08	1.88394e+08	1.75908e+08	2.06629e+08	2.01713e+08	1.96348e+08	172013244	1.34552	0.428166	0.000383942	Up
Com_34_pos	Myricetin	Myricetin; 3,5,7,3',4',5'-Hexahydroxyflavone		cpd:C10107	1635718016	2151935852	1664492767	1703089568	3197161033	1387421472	3929073872	5608432069	3859033614	5427136234	3117331752	4098001377	2.21801	1.14926	0.000390144	Up
Com_8364_pos	Glycitin	Glycitin; Glycitein 7-O-glucoside		cpd:C16195	1.59872e+07	9.59657e+06	1.28746e+07	1.19431e+07	7.39263e+06	1.379e+07	4.64551e+06	3.65741e+06	4.9442e+06	1.95702e+06	5.2565e+06	5.22121e+06	0.358765	-1.47889	0.000398052	Down
Com_1421_pos	Mycophenolic acid	--		--	3.56467e+07	64435273	2.93315e+07	4.78948e+07	2.92007e+07	2.1773e+07	142824651	1.16113e+08	8.56658e+07	1.24653e+08	7.5921e+07	8.43827e+07	2.75782	1.46353	0.000421652	Up
Com_14543_pos	Rauwolscine hydrochloride	--		--	6.28404e+06	5.17047e+06	6.05112e+06	7.16168e+06	3.05823e+06	8.08908e+06	1.43584e+06	2.0122e+06	1.72065e+06	1.32687e+06	3.87837e+06	2.17757e+06	0.350458	-1.51269	0.000485527	Down
Com_13747_pos	6,7,8-trimethoxy-2-(2-phenoxy-3-pyridyl)-4H-3,1-benzoxazin-4-one	--		--	700983	966561	1.41212e+06	1.11319e+06	892132	873628	1.69012e+06	2.24214e+06	2.27263e+06	1.91343e+06	1.70045e+06	1.39017e+06	1.88113	0.911601	0.000490597	Up
Com_4501_pos	5,7-dihydroxy-3,8-dimethoxy-2-phenyl-4H-chromen-4-one	--		--	4.97354e+06	7.56342e+06	5.11843e+06	7.0357e+06	5.41234e+06	5.79671e+06	1.25802e+07	1.89727e+07	1.54546e+07	7.60976e+06	1.38894e+07	1.61121e+07	2.35706	1.23699	0.000533564	Up
Com_1614_pos	Esculin	Esculin; Esculoside		cpd:C09264	1.09998e+08	1.17006e+08	1.23333e+08	1.0233e+08	1.0052e+08	1.2631e+08	7.57961e+07	8.79955e+07	8.82688e+07	7.58627e+07	9.8403e+07	7.32527e+07	0.735218	-0.443755	0.000578374	Down
Com_5549_pos	18-β-Glycyrrhetinic acid	--		--	7.68008e+06	1.37629e+07	1.80273e+07	6.31327e+06	2.63771e+07	1.15895e+07	5.18453e+06	1.70437e+06	3.69961e+06	1.48323e+06	3.71403e+06	3.17848e+06	0.226438	-2.14281	0.000585095	Down
Com_28192_pos	Sedoheptulose Anhydride	--		--	313225	454329	424289	623083	564148	604431	821586	1.07413e+06	1.11755e+06	1.05134e+06	929169	803058	1.94296	0.958258	0.000596669	Up
Com_6485_pos	Avicularin	--		--	1.1715e+06	2.04518e+06	1.20816e+06	1.42243e+06	5.01171e+06	1.82548e+06	1.18684e+07	2.05834e+07	5.74845e+06	8.83712e+06	4.52319e+06	6.90973e+06	4.6096	2.20464	0.000614157	Up
Com_161_pos	Vitamin C	Ascorbate; Ascorbic acid; L-Ascorbate; L-Ascorbic acid; Vitamin C		cpd:C00072	3.00779e+07	2.37582e+08	3.15062e+07	2.55158e+07	3.11811e+07	1.61489e+08	1210854274	1021029800	1176176202	1001608718	6.67238e+08	1.38657e+08	10.0813	3.33361	0.000728097	Up
Com_26080_pos	Icariin	Icariin		cpd:C17555	975057	1.11814e+06	1.03444e+06	1.12184e+06	942770	1.2404e+06	738344	729471	938616	750883	889493	793488	0.752459	-0.410315	0.000774441	Down
Com_1263_pos	alpha-Ionone	alpha-Ionone		cpd:C12286	1.66907e+07	2.91686e+07	3.54396e+07	2.31287e+07	3.40798e+07	3.06847e+07	4.88847e+07	7.39255e+07	5.35519e+07	4.96105e+07	7.76408e+07	4.3568e+07	2.052	1.03703	0.000794227	Up
Com_23186_pos	Aloenin	--		--	1.66506e+06	1.27104e+06	1.27564e+06	1.12672e+06	1.45656e+06	1.26526e+06	2.12387e+06	1.67178e+06	2.00434e+06	1.96635e+06	1.69348e+06	1.74695e+06	1.39037	0.475468	0.000879145	Up
Com_9302_pos	methyl 2-[(2-acetyl-3-oxo-1-butenyl)amino]acetate	--		--	8.48807e+06	5.00991e+06	6.09549e+06	5.97329e+06	4.11655e+06	5.94116e+06	1.26771e+07	9.60331e+06	1.14026e+07	7.7814e+06	1.06743e+07	1.06275e+07	1.76188	0.817119	0.00092362	Up
Com_14520_pos	Ailanthone	Ailanthone		cpd:C08747	3.63073e+06	3.39144e+06	3.31537e+06	3.28604e+06	3.53312e+06	2.98703e+06	6.62083e+06	5.74434e+06	4.54709e+06	4.48991e+06	4.4504e+06	4.74748e+06	1.51908	0.603203	0.000933937	Up
Com_25634_pos	Pelargonin chloride	--		--	295796	595953	309428	233993	216059	475108	529902	792663	1.00215e+06	1.78102e+06	1.31736e+06	887390	2.96777	1.56938	0.00100053	Up
Com_1552_pos	(3R)-8-hydroxy-3-(4-hydroxyphenyl)-3,4-dihydro-1H-2-benzopyran-1-one	--		--	5.46304e+07	5.25814e+07	5.15742e+07	5.00928e+07	4.7406e+07	4.94759e+07	7.00455e+07	117386943	8.6597e+07	1.21267e+08	7.8942e+07	8.48097e+07	1.82839	0.87057	0.00101689	Up
Com_11388_pos	Vaccarin	--		--	7.26675e+06	7.74181e+06	1.00666e+07	5.01533e+06	9.65813e+06	8.65359e+06	3.25063e+06	2.45966e+06	5.0516e+06	3.55461e+06	5.58387e+06	3.45736e+06	0.482576	-1.05117	0.00104043	Down
Com_4246_pos	Trigonelline	N-Methylnicotinate; Trigonelline; Trigenelline; 1-Methylpyridinio-3-carboxylate; Betaine nicotinate; Caffearin; Gynesine		cpd:C01004	3.32468e+07	4.0365e+07	3.51019e+07	3.61433e+07	1.94786e+07	3.36314e+07	1.56683e+07	1.39891e+07	1.65644e+07	9.84885e+06	2.27261e+07	1.97255e+07	0.49767	-1.00674	0.00123652	Down
Com_7551_pos	N-acetylglycine	--		--	1.82804e+07	1.0933e+07	9.82237e+06	1.3397e+07	9.81232e+06	1.24314e+07	7.53778e+06	8.34129e+06	7.05815e+06	6.0567e+06	8.17168e+06	5.07914e+06	0.565704	-0.821881	0.0012531	Down
Com_2668_pos	Puerarin	Puerarin		cpd:C10524	1.74755e+07	1.36907e+07	1.93407e+07	1.26766e+07	8.72161e+06	9.38939e+06	2.28245e+07	3.37281e+07	2.78884e+07	2.68017e+07	6.0827e+07	6.55463e+07	2.9229	1.5474	0.00130125	Up
Com_18239_pos	Timosaponin A1	--		--	4.48299e+06	2.53509e+06	3.41642e+06	1.16602e+06	1.73155e+06	1.93138e+06	568657	1.03499e+06	619528	612082	739899	1.18903e+06	0.312131	-1.67978	0.00130442	Down
Com_21671_pos	Tricin 4'-O-(syringyl alcohol) ether	--		--	2.39655e+06	2.97333e+06	3.11302e+06	2.04398e+06	2.73956e+06	2.87221e+06	1.323e+06	1.50878e+06	1.79628e+06	2.14891e+06	2.01738e+06	1.39175e+06	0.631162	-0.663918	0.00135928	Down
Com_13180_pos	B Liriopesides B	--		--	7.13221e+06	4.97028e+06	8.08178e+06	3.92245e+06	5.02519e+06	4.69616e+06	2.02322e+06	4.14332e+06	2.41021e+06	2.3971e+06	1.9357e+06	3.50907e+06	0.485355	-1.04289	0.00144719	Down
Com_4821_pos	Laricitrin	Laricitrin; 3'-O-Methylmyricetin		cpd:C12633	11237516	7.27869e+06	1.20944e+07	3.49375e+07	1.92134e+07	1.24651e+07	4.38677e+06	3.27948e+06	3.41432e+06	3.1931e+06	4.82462e+06	7.91461e+06	0.277835	-1.8477	0.00145049	Down
Com_18236_pos	Selgin C-hexoside	--		--	4.48365e+06	4.34003e+06	2.77676e+06	3.82362e+06	3.33401e+06	3.79608e+06	1.14757e+06	1.44683e+06	2.6049e+06	1.84545e+06	1.99298e+06	2.47774e+06	0.51057	-0.969819	0.00153367	Down
Com_31499_pos	beta-Nicotinamide Mononucleotide	--		--	324217	269683	308267	239892	195823	217203	168771	145087	158439	160935	158099	181808	0.625779	-0.676274	0.00154396	Down
Com_2029_pos	N2,N2-Dimethylguanosine	--		--	7.41243e+07	6.8037e+07	8.4818e+07	6.31574e+07	6.87639e+07	7.36969e+07	4.52216e+07	4.90089e+07	6.04825e+07	4.42955e+07	6.21393e+07	5.40072e+07	0.728518	-0.456964	0.00160512	Down
Com_22198_pos	Alisol C 23-acetate	--		--	978145	2.80136e+06	2.04542e+06	705476	2.15753e+06	3.56405e+06	418234	311146	725564	327467	399440	643467	0.230601	-2.11653	0.00163043	Down
Com_4216_pos	Kinetin	Kinetin; 6-Furfuryladenine		cpd:C08272	2.89952e+07	2.85827e+07	2.80091e+07	3.22612e+07	2.64899e+07	2.46225e+07	1.59205e+07	1.98093e+07	2.21503e+07	2.13032e+07	2.16473e+07	2.38674e+07	0.73803	-0.438249	0.00165081	Down
Com_19569_pos	7,8-Dihydroxyflavone	--		--	2.52749e+06	1.8568e+06	2.7814e+06	1.90285e+06	3.71476e+06	2.91626e+06	1.0567e+06	1.34464e+06	1.48546e+06	1.36036e+06	1.82608e+06	1.54747e+06	0.549105	-0.864846	0.00170093	Down
Com_6305_pos	Quercetin-3,4'-O-di-beta-glucopyranoside	--		--	2.0383e+07	1.93759e+07	2.35902e+07	1.79991e+07	1.9622e+07	2.49939e+07	5.40642e+06	1.43204e+07	9.1043e+06	5.02587e+06	1.1329e+07	7.67332e+06	0.419638	-1.25278	0.00188069	Down
Com_11062_pos	Lactucin	Lactucin		cpd:C09489	9.23694e+06	6.3005e+06	1.07806e+07	5.40222e+06	6.61301e+06	7.17482e+06	3.61254e+06	2.43885e+06	4.87534e+06	2.54967e+06	4.8254e+06	4.51031e+06	0.501276	-0.996324	0.00191664	Down
Com_19006_pos	Trehalose 6-phosphate	alpha,alpha'-Trehalose 6-phosphate; Trehalose 6-phosphate		cpd:C00689	1.33632e+06	1.142e+06	1.26364e+06	1.34723e+06	1.44815e+06	1.28913e+06	2.4528e+06	3.81359e+06	2.11855e+06	2.20811e+06	1.69229e+06	2.47723e+06	1.88624	0.91551	0.001966	Up
Com_3616_pos	Theaflavine-3,3-digallate	--		--	1.24961e+07	8.95299e+06	9.17947e+06	4.99033e+07	1.40188e+07	1.14663e+07	2.64502e+06	1.93903e+06	2.71653e+06	3.49787e+06	4.30649e+06	8.45827e+06	0.222259	-2.16969	0.00200695	Down
Com_6811_pos	6-methoxy-2-phenyl-3,4-dihydro-2H-1-benzopyran-4-one	--		--	1.05845e+07	9.91922e+06	1.19398e+07	9.27054e+06	8.36033e+06	9.81188e+06	1.57703e+07	1.35246e+07	1.96599e+07	1.21551e+07	2.02833e+07	1.35809e+07	1.58591	0.665311	0.00202962	Up
Com_2054_pos	(2,6-dimethylmorpholino)(1-methyl-5-nitro-1H-pyrazol-4-yl)methanone	--		--	2.72673e+07	3.32457e+07	2.81072e+07	2.89619e+07	1.68201e+07	3.2165e+07	6.18007e+07	5.51774e+07	7.59789e+07	2.99027e+07	7.73354e+07	5.66805e+07	2.14253	1.09932	0.00207151	Up
Com_2897_pos	Nicotinamide	Nicotinamide; Nicotinic acid amide; Niacinamide; Vitamin PP		cpd:C00153	4.70447e+07	4.40937e+07	4.37543e+07	4.40338e+07	5.90781e+07	4.66134e+07	1.70411e+07	3.27561e+07	2.92736e+07	3.37119e+07	2.84493e+07	3.06589e+07	0.603936	-0.727533	0.00241531	Down
Com_15227_pos	Daidzin	Daidzin; Daidzein 7-O-glucoside		cpd:C10216	2.05094e+06	1.44938e+06	2.15791e+06	1.51092e+06	2.8084e+06	2.07984e+06	2.5783e+06	2.93786e+06	5.87807e+06	4.50338e+06	3.89554e+06	3.40546e+06	1.92402	0.944122	0.00245623	Up
Com_3227_pos	N-Acetylaspartate	--		--	3.96415e+07	3.18378e+07	5.47245e+07	4.11314e+07	3.30162e+07	3.70687e+07	2.69417e+07	3.48971e+07	2.479e+07	1.99923e+07	2.08844e+07	2.06885e+07	0.624185	-0.679955	0.00247581	Down
Com_8972_pos	Prunin	Naringenin 7-O-beta-D-glucoside; Prunin		cpd:C09099	2.57573e+06	4.27283e+06	2.4983e+06	1.80716e+06	3.17237e+06	2.44952e+06	7.91986e+06	3.72539e+06	1.15945e+07	8.94615e+06	5.21802e+06	4.85154e+06	2.51881	1.33275	0.002495	Up
Com_2047_pos	3-hydroxy-4-methoxy-9H-xanthen-9-one	--		--	5.22413e+07	5.12789e+07	5.54612e+07	5.53609e+07	5.12572e+07	5.71562e+07	6.37968e+07	8.5418e+07	7.1714e+07	7.76515e+07	6.17246e+07	6.41547e+07	1.31511	0.395185	0.00266914	Up
Com_20093_pos	Huperzine B	Huperzine B		cpd:C09866	399194	567171	347259	424466	401951	453726	1.41069e+06	1.53003e+06	1.01378e+06	903304	536377	737820	2.36413	1.24131	0.00269659	Up
Com_1548_pos	4-Hydroxy-6-methylquinoline-3-carboxylic acid	--		--	6.26736e+07	5.05263e+07	3.77364e+07	4.87504e+07	6.62043e+07	6.23352e+07	7.29609e+07	9.37297e+07	8.66765e+07	9.26346e+07	6.87561e+07	8.22247e+07	1.51415	0.598504	0.00284625	Up
Com_5056_pos	Indole-3-acetamide	(Indol-3-yl)acetamide; Indole-3-acetamide		cpd:C02693	1.55018e+07	1.14116e+07	8.9957e+06	1.28407e+07	1.67663e+07	1.53423e+07	1.88841e+07	2.36795e+07	2.2293e+07	2.3157e+07	1.74313e+07	2.14132e+07	1.56889	0.649745	0.00293572	Up
Com_5223_pos	alpha-Keto-gamma-(methylthio)butyric acid	--		--	2.79121e+07	2.28959e+07	2.44683e+07	2.90258e+07	2.21156e+07	3.03196e+07	1.56437e+07	2.37529e+07	1.98786e+07	1.74612e+07	1.56024e+07	1.98603e+07	0.715842	-0.482288	0.00296304	Down
Com_6145_pos	Succinic anhydride	Succinic anhydride; Dihydro-2,5-furandione		cpd:C19524	2.39826e+07	1.66716e+07	1.61997e+07	2.17577e+07	1.5074e+07	1.86396e+07	1.42758e+07	1.33353e+07	1.43612e+07	1.16738e+07	1.33343e+07	1.07197e+07	0.691742	-0.531694	0.00302013	Down
Com_8579_pos	2’-deoxyuridine	--		--	1.53487e+07	1.20707e+07	1.13609e+07	1.22804e+07	1.25444e+07	1.41603e+07	9.12263e+06	9.19922e+06	1.21315e+07	9.79566e+06	7.87119e+06	1.01391e+07	0.749166	-0.416642	0.00307543	Down
Com_23796_pos	Thymidine 5'-diphosphate	--		--	1.81966e+06	2.28126e+06	2.44085e+06	1.93359e+06	2.24496e+06	2.20323e+06	1.32085e+06	1.50548e+06	1.37033e+06	1.83344e+06	1.06188e+06	1.74286e+06	0.683623	-0.548726	0.00315267	Down
Com_5986_pos	DL-Methionine	--		--	1.16002e+07	1.38655e+07	1.00226e+07	1.25035e+07	1.04406e+07	7.11206e+06	1.82722e+07	2.07815e+07	1.61299e+07	2.35842e+07	1.29664e+07	1.5589e+07	1.63741	0.711417	0.0033266	Up
Com_4178_pos	Cinnamaldehyde	Cinnamaldehyde		cpd:C00903	2.87898e+07	2.05572e+07	2.90211e+07	2.74596e+07	2.45107e+07	2.61687e+07	1.90335e+07	1.79783e+07	2.35733e+07	1.63287e+07	2.12701e+07	1.95455e+07	0.75223	-0.410754	0.00334117	Down
Com_2093_pos	Genistein	Genistein 7-O-beta-D-glucoside; Genistein		cpd:C09126	5.01449e+07	5.07159e+07	5.66392e+07	5.13031e+07	4.80564e+07	5.54612e+07	6.60247e+07	8.30494e+07	6.09365e+07	8.25474e+07	5.92596e+07	6.75763e+07	1.34283	0.425278	0.00335055	Up
Com_850_pos	4-decyl-3-hydroxy-5-oxooxolane-2,3-dicarboxylic acid	--		--	8.31103e+06	1.21417e+07	1.01984e+07	2.46898e+07	3.36878e+07	1.51783e+07	5.7634e+07	4.072e+07	5.52477e+07	2.39758e+08	3.40791e+07	5.25782e+07	4.60637	2.20363	0.003379	Up
Com_2908_pos	4-Ethoxybenzaldehyde	--		--	4.34349e+07	4.1278e+07	3.56036e+07	3.80612e+07	3.08896e+07	2.93232e+07	5.14523e+07	4.46931e+07	4.89543e+07	5.0952e+07	4.80821e+07	5.14966e+07	1.35244	0.435564	0.00343144	Up
Com_3893_pos	Nicotinamide adenine dinucleotide (NAD+)	--		--	2.99169e+07	3.78808e+07	3.00367e+07	3.04032e+07	3.56938e+07	3.99402e+07	3.06759e+07	2.4862e+07	2.24345e+07	2.78193e+07	2.57291e+07	2.45873e+07	0.765718	-0.385114	0.00344717	Down
Com_3565_pos	4-methoxy-9-(2-methylbut-3-en-2-yl)-7H-furo[3,2-g]chromen-7-one	--		--	2.33421e+07	2.00502e+07	2.64404e+07	2.55179e+07	2.12078e+07	2.34344e+07	3.59674e+07	3.22794e+07	4.51615e+07	2.59759e+07	4.30089e+07	3.03275e+07	1.51951	0.603607	0.00368184	Up
Com_5975_pos	1-Aminocyclopropanecarboxylic acid	--		--	2.22924e+07	1.96631e+07	2.04167e+07	2.03274e+07	1.75326e+07	2.37189e+07	1.117e+07	1.77956e+07	1.57482e+07	1.43404e+07	9.98583e+06	1.41956e+07	0.671519	-0.5745	0.00368241	Down
Com_5540_pos	WLH	--		--	2.77186e+07	6.79884e+06	1.23364e+07	7.4428e+06	8.84547e+06	4.12179e+06	1.67759e+06	3.62475e+06	3.28334e+06	704359	2.60521e+06	3.77279e+06	0.232934	-2.10201	0.0037034	Down
Com_7538_pos	5-Hydroxyindole-3-acetic acid	--		--	9.19592e+06	7.79325e+06	9.60753e+06	7.93167e+06	1.74495e+07	9.24935e+06	3.44816e+06	5.3351e+06	7.13756e+06	6.70856e+06	5.01918e+06	5.31057e+06	0.538309	-0.893494	0.00376546	Down
Com_13096_pos	Chikusetsusponin Iva	--		--	8.03965e+06	6.31082e+06	5.00735e+06	1.84432e+06	2.74816e+06	2.93572e+06	839230	1.63261e+06	2.2933e+06	528758	544464	1.73076e+06	0.281526	-1.82866	0.00383701	Down
Com_21452_pos	N1-(5-methylisoxazol-3-yl)-2-cyano-3-(4-cyanophenyl)acrylamide	--		--	1.66946e+06	2.11274e+06	1.92347e+06	1.46022e+06	1.34188e+06	2.24222e+06	2.77653e+06	2.75683e+06	2.53015e+06	2.19987e+06	2.87267e+06	2.51881e+06	1.45627	0.542275	0.00389164	Up
Com_16798_pos	Lupenone	Lupenone		cpd:C16990	2.51631e+06	1.47125e+06	5.33579e+06	4.33806e+06	2.04337e+06	5.16577e+06	1.10918e+06	1.31901e+06	899955	490272	1.94814e+06	1.09975e+06	0.328995	-1.60386	0.00392317	Down
Com_19470_pos	Poricoic acid B	--		--	3.43919e+06	777472	2.74591e+06	1.31478e+06	3.19234e+06	1.19076e+06	752576	423419	560914	454032	512310	771644	0.274469	-1.86529	0.00395972	Down
Com_704_pos	Testosterone undecanoate	--		--	2.36236e+08	2.9879e+08	2.59025e+08	3.21995e+08	1.81631e+08	2.89843e+08	1.38045e+08	126829964	1.48481e+08	1.53448e+08	2.27633e+08	2.03164e+08	0.628403	-0.670239	0.0040023	Down
Com_1610_pos	5-Chloro-2-[(3S)-1-(4-fluorobenzyl)-3-pyrrolidinyl]-1,3-benzoxazole	--		--	7.09715e+07	6.61696e+07	6.57705e+07	6.56283e+07	7.32378e+07	6.62024e+07	7.62134e+07	7.56979e+07	1.05035e+08	9.08996e+07	9.70178e+07	1.06064e+08	1.35038	0.433363	0.00401539	Up
Com_26870_pos	Rhodionin	--		--	787863	920365	712999	1.0696e+06	913509	862642	1.19893e+06	1.38694e+06	1.22289e+06	896300	1.29688e+06	1.17074e+06	1.36182	0.44554	0.00425511	Up
Com_338_pos	2-[2-(1-isobutylcyclohexyl)-1-methylethylidene]hydrazine-1-carboxamide	--		--	2.63715e+08	1.80877e+08	2.25556e+08	1.66253e+08	4.73617e+08	2.04372e+08	6.8966e+08	4.82676e+08	4.48341e+08	4.67358e+08	4.29521e+08	3.75746e+08	1.91054	0.93398	0.00446854	Up
Com_1541_pos	2,4-Dihydroxybenzoic acid	--		--	6.66934e+07	1.0023e+08	1.15994e+08	8.75189e+07	1.04871e+08	1.44122e+08	4.17763e+07	6.64636e+07	7.99751e+07	6.67487e+07	4.68423e+07	6.0954e+07	0.585636	-0.771925	0.00448451	Down
Com_7126_pos	2-Amino-1,3,4-octadecanetriol	--		--	1.919e+07	1.9606e+07	1.92024e+07	2.01948e+07	1.73894e+07	2.36252e+07	1.64207e+07	1.70388e+07	1.66146e+07	1.65242e+07	1.74042e+07	1.4845e+07	0.829203	-0.270202	0.00457222	Down
Com_573_pos	Eriodictyol-7-O-glucoside	--		--	2.16113e+08	4.08193e+08	1.80973e+08	1.89659e+08	1.51841e+08	2.25882e+08	1.2601e+08	9.79496e+07	1.28593e+08	1.0673e+08	1.22789e+08	1.09867e+08	0.504085	-0.98826	0.00476121	Down
Com_11570_pos	Nodularin	Nodularin		cpd:C15713	1.42323e+06	2.33441e+06	2.88958e+06	2.48368e+06	4.67778e+06	3.33574e+06	4.63589e+06	3.80253e+06	5.20131e+06	8.73815e+06	6.45662e+06	5.87486e+06	2.02453	1.01759	0.00507583	Up
Com_352_pos	Dl-3-Hydroxynorvaline	--		--	3.9963e+08	4.42356e+08	4.16128e+08	4.89777e+08	3.86319e+08	4.47699e+08	283613714	324751804	3.53257e+08	3.74391e+08	4.02459e+08	3.06861e+08	0.792179	-0.336101	0.00509673	Down
Com_775_pos	Nicotinic acid	Nicotinate; Nicotinic acid; Niacin; 3-Pyridinecarboxylic acid		cpd:C00253	2.57722e+08	1.96739e+08	2.41399e+08	2.58358e+08	1.94562e+08	2.67664e+08	1.71421e+08	1.86051e+08	2.00556e+08	1.70548e+08	1.99256e+08	1.60141e+08	0.768101	-0.380631	0.00514543	Down
Com_6456_pos	D-Panthotenate	--		--	2.01333e+07	1.73796e+07	1.95949e+07	1.63706e+07	1.74698e+07	1.63991e+07	1.30315e+07	1.2141e+07	1.47078e+07	9.79852e+06	1.61663e+07	1.36148e+07	0.740214	-0.433986	0.00516966	Down
Com_25816_pos	Polygalaxanthon VIII	--		--	661810	824953	705440	859121	1.25382e+06	857578	1.31492e+06	1.22266e+06	1.42976e+06	1.71027e+06	911136	1.77328e+06	1.61969	0.695719	0.00527927	Up
Com_2034_pos	Kanosamine	Kanosamine; D-Kanosamine; 3-Amino-3-deoxy-D-glucose		cpd:C12212	7.35526e+07	6.97206e+07	8.64895e+07	5.99313e+07	7.14983e+07	7.87637e+07	4.15877e+07	5.04127e+07	6.53088e+07	4.43894e+07	6.28529e+07	5.42962e+07	0.724726	-0.464492	0.00533532	Down
Com_12381_pos	Roburic acid	--		--	2.08794e+06	3.74729e+06	8.98658e+06	5.5289e+06	2.22738e+06	5.94189e+06	745867	1.33984e+06	2.89153e+06	1.07252e+06	2.01307e+06	1.18014e+06	0.324087	-1.62555	0.00553552	Down
Com_7003_pos	Irganox 259	--		--	1.55437e+07	2.28605e+06	1.81725e+07	6.63102e+06	1.92757e+07	3.3823e+06	1.20657e+06	410951	3.85624e+06	370739	2.86009e+06	1.42416e+06	0.155132	-2.68843	0.00564083	Down
Com_19464_pos	JWH 018 N-(5-hydroxypentyl) β-D-Glucuronide	--		--	1.1214e+06	1.54867e+06	1.0949e+06	1.18246e+06	902885	1.86973e+06	3.23484e+06	2.613e+06	1.95363e+06	1.41321e+06	3.03018e+06	1.90442e+06	1.8328	0.874048	0.00576629	Up
Com_6729_pos	5,6-dimethyl-4-oxo-4H-pyran-2-carboxylic acid	--		--	8.92774e+06	8.86551e+06	1.00732e+07	8.99139e+06	8.31879e+06	8.36045e+06	1.06114e+07	1.14442e+07	1.19503e+07	9.59931e+06	1.46365e+07	1.08031e+07	1.28967	0.366998	0.00619271	Up
Com_11174_pos	Betulin	Betulin		cpd:C08618	2.88074e+06	5.74095e+06	8.31006e+06	3.56984e+06	9.96665e+06	9.41831e+06	3.64215e+06	2.64024e+06	2.18876e+06	1.32904e+06	3.07689e+06	2.08885e+06	0.375212	-1.41422	0.00619411	Down
Com_819_pos	D-threo-Isocitric acid	(1R,2S)-1-Hydroxypropane-1,2,3-tricarboxylate; D-threo-Isocitric acid		cpd:C00451	1.31023e+08	1.92481e+08	1.27261e+08	1.32325e+08	1.28704e+08	1.81193e+08	1.93621e+08	2.42005e+08	1.89599e+08	2.0016e+08	2.19746e+08	1.81333e+08	1.37344	0.457793	0.00622001	Up
Com_17104_pos	N-Phenylacetylglycine	--		--	4.28787e+06	4.24707e+06	2.74849e+06	4.94951e+06	4.82088e+06	3.7443e+06	2.96588e+06	3.34669e+06	2.73215e+06	2.74467e+06	2.83105e+06	2.24364e+06	0.680055	-0.556277	0.00628909	Down
Com_10361_pos	L-arginino-succinate	--		--	1.07803e+07	8.50071e+06	1.1854e+07	9.56968e+06	9.28401e+06	1.3405e+07	5.58199e+06	5.28292e+06	8.23345e+06	4.26567e+06	8.69806e+06	7.53219e+06	0.624578	-0.679046	0.00641206	Down
Com_2075_pos	N1-(2,6-dimethoxy-3-pyridyl)-4-chloro-1-benzenesulfonamide	--		--	4.35921e+07	1.59842e+07	1.11122e+07	3.29148e+07	7.32682e+06	9.1141e+06	1.85603e+06	3.5116e+06	11405615	2.15557e+06	6.33182e+06	4.10482e+06	0.244622	-2.03137	0.00641371	Down
Com_15194_pos	Tangeritin	--		--	653959	535470	483154	644553	548289	706621	3.8945e+06	5.79566e+06	1.38434e+06	2.75734e+06	1.13655e+06	987736	4.46694	2.15929	0.00652848	Up
Com_20877_pos	Linarin	--		--	1.00922e+06	560887	592579	592138	1.00114e+06	891444	1.64961e+06	1.38483e+06	1.03226e+06	2.09849e+06	1.13379e+06	974919	1.78033	0.832141	0.00660553	Up
Com_9379_pos	Biotin	Biotin; D-Biotin; Vitamin H; Coenzyme R		cpd:C00120	6.92029e+06	3.98257e+06	1.03442e+07	4.71482e+06	5.90954e+06	6.76124e+06	1.87721e+06	1.47569e+06	4.68039e+06	2.25679e+06	4.15036e+06	3.40177e+06	0.461843	-1.11452	0.00676258	Down
Com_15599_pos	Polygalaxanthone Ⅵ	--		--	3975267	3.26452e+06	4.13721e+06	3.5362e+06	4.11777e+06	4.42277e+06	5.28711e+06	3.82304e+06	5.3132e+06	5.69829e+06	5.51021e+06	4.83888e+06	1.29918	0.377606	0.00695847	Up
Com_342_pos	Phosphocholine	Choline phosphate; Phosphorylcholine; Phosphocholine; O-Phosphocholine		cpd:C00588	5.65817e+08	4.51451e+08	5.71216e+08	314326360	7.45e+08	7.29867e+08	3.21962e+08	2.95441e+08	3.54152e+08	3.24354e+08	2.73271e+08	2.90793e+08	0.550666	-0.860751	0.00702928	Down
Com_1431_pos	Coumalic acid	--		--	64648203	7.50971e+07	7.08477e+07	7.15941e+07	8.3802e+07	8.82725e+07	9.5654e+07	7.87638e+07	8.94775e+07	9.34391e+07	9.66065e+07	9.95629e+07	1.21847	0.28507	0.00717802	Up
Com_6698_pos	ethyl 2-{[2-(4-methoxyphenoxy)-5-nitrobenzoyl]amino}acetate	--		--	9.01156e+06	3.52391e+06	1.2374e+07	2.25584e+07	7.07449e+06	5.9237e+06	2.15677e+06	4.62955e+06	2.22823e+06	2.29646e+06	2.19253e+06	5.24059e+06	0.309994	-1.68969	0.007691	Down
Com_17021_pos	Xanthopterin Hydrate	--		--	4.30357e+06	4.1743e+06	5.19009e+06	4.30884e+06	3.57734e+06	3.39255e+06	2.65824e+06	3.41107e+06	3.27667e+06	2.12714e+06	3.42922e+06	3.10199e+06	0.721712	-0.470505	0.00769818	Down
Com_3456_pos	Aucubin	Aucubin		cpd:C09771	2.95019e+07	2.86445e+07	3.0868e+07	3.67294e+07	3.23588e+07	3.34032e+07	4.04409e+07	4.59289e+07	3.86599e+07	4.21644e+07	3.38595e+07	3.43998e+07	1.22948	0.298053	0.00794982	Up
Com_24247_pos	Gomisin D	Gomisin D		cpd:C17816	2.05586e+06	486648	769179	646160	810158	953730	310573	407893	432422	283735	600641	340355	0.415192	-1.26815	0.00831965	Down
Com_5695_pos	4-acetyl-4-(ethoxycarbonyl)heptanedioic acid	--		--	1.16652e+07	1.14216e+07	1.06045e+07	1.27535e+07	7.88304e+06	6.91621e+06	2.03439e+07	1.27942e+07	1.4562e+07	1.31059e+07	1.54473e+07	1.46561e+07	1.48438	0.569861	0.00842626	Up
Com_1084_pos	Phloretin	Phloretin		cpd:C00774	7.97712e+07	6.85311e+07	9.66752e+07	8.08875e+07	5.94567e+07	6.99641e+07	1.00904e+08	1.01562e+08	1.03456e+08	7.93003e+07	1.33286e+08	1.0409e+08	1.36749	0.45153	0.00848853	Up
Com_5624_pos	Calceolarioside B	--		--	1.33299e+07	1.67766e+07	1.7633e+07	1.79255e+07	1.87427e+07	1.45649e+07	2.36501e+07	2.02463e+07	2.50756e+07	1.77382e+07	2.1983e+07	1.87117e+07	1.28728	0.36432	0.00854869	Up
Com_10302_pos	delta-Tridecalactone	--		--	1.62222e+06	1.20946e+06	1.69727e+06	1.81516e+06	1.23706e+06	1.6233e+06	5.67051e+06	5.05637e+06	3.08478e+06	2.43028e+06	2.00066e+06	2.16045e+06	2.21665	1.14838	0.00860193	Up
Com_4265_pos	5-Methylcytosine	5-Methylcytosine		cpd:C02376	3.37873e+07	2.99151e+07	3.94968e+07	3.79923e+07	3.07095e+07	4.42017e+07	2.47072e+07	2.87247e+07	2.96822e+07	2.85397e+07	3.08032e+07	2.48667e+07	0.774279	-0.369075	0.00866718	Down
Com_559_pos	N-(2-Hydroxyethyl)iminodiacetic acid	--		--	4.06373e+08	212771840	2.01009e+08	3.11256e+08	2.0739e+08	2.66751e+08	1.49509e+08	1.72197e+08	1.58351e+08	1.45401e+08	1.63493e+08	213837188	0.624575	-0.679053	0.00933873	Down
Com_17994_pos	N-Feruloylspermidine	--		--	1.53409e+06	706890	813939	634308	963234	968172	4.13316e+06	3.00767e+06	1.64187e+06	1.02514e+06	2.22886e+06	1.48875e+06	2.40639	1.26687	0.00933982	Up
Com_13528_pos	Corylin	--		--	5.37724e+06	5.94314e+06	5.72857e+06	6.95565e+06	7.26848e+06	7.09791e+06	3.68921e+06	5.73807e+06	5.31674e+06	5.47322e+06	4.44157e+06	4.01731e+06	0.747339	-0.420166	0.00942003	Down
Com_14976_pos	Ixoside	--		--	4.72133e+06	3.16825e+06	6.12555e+06	3.08796e+06	5.73932e+06	6.03744e+06	2.18594e+06	2.27945e+06	3.29187e+06	1.9959e+06	3.85775e+06	3.02109e+06	0.575903	-0.796103	0.0095877	Down
Com_5336_pos	5'-S-Methyl-5'-thioadenosine	--		--	2.34679e+07	1.22765e+07	1.65789e+07	2.24949e+07	2.77158e+07	1.09536e+07	8.11579e+06	9.67589e+06	1.02501e+07	1.06668e+07	9.07404e+06	1.12592e+07	0.520248	-0.942728	0.00959345	Down
Com_5471_pos	Vanillactic acid	--		--	9.37731e+06	2.26734e+06	7.90067e+06	2.9761e+07	2.30619e+07	3.28326e+06	1.27197e+06	1.58095e+06	1.50949e+06	1.28119e+06	1.74628e+06	2.86471e+06	0.13555	-2.8831	0.00959376	Down
Com_12127_pos	Petunidin 3-O-rutinoside	--		--	2.02249e+06	2.02975e+06	5.08804e+06	2.63498e+06	1.09185e+06	2.81476e+06	3.69432e+06	3.60795e+06	7.36322e+06	6.34739e+06	8.89527e+06	4.53928e+06	2.19664	1.1353	0.00975546	Up
Com_13524_pos	Methyl-2-aminobenzoate	--		--	5.4005e+06	7.8963e+06	6.47868e+06	5.69332e+06	3.546e+06	6.44673e+06	2.99603e+06	2.58129e+06	3.84878e+06	1.67275e+06	4.34032e+06	4.32946e+06	0.557467	-0.843043	0.00982462	Down
Com_5212_pos	Xanthurenic acid	Xanthurenic acid; Xanthurenate		cpd:C02470	1.31885e+07	1.5606e+07	1.55193e+07	1.65549e+07	2.29378e+07	1.70551e+07	2.44167e+07	2.75449e+07	2.27095e+07	2.24902e+07	1.97362e+07	1.8668e+07	1.34408	0.426614	0.0101667	Up
Com_6647_pos	Momordin Ic	--		--	2.16484e+07	1.02779e+07	1.45469e+07	6.63101e+06	9.15963e+06	4.829e+06	2.26928e+06	7.1932e+06	4.48794e+06	2.75011e+06	2.60857e+06	6.44811e+06	0.383904	-1.38118	0.0104236	Down
Com_14743_pos	6-Hydroxynicotinic acid	6-Hydroxynicotinate; 6-Hydroxynicotinic acid		cpd:C01020	5.79029e+06	3.58781e+06	4.78091e+06	4.97405e+06	5.42935e+06	6.17919e+06	3.80811e+06	4.81696e+06	3.02744e+06	3.88686e+06	2.96363e+06	3.38557e+06	0.712018	-0.490014	0.0105623	Down
Com_10757_pos	N alpha-Acetyl-L-Arginine	--		--	9.64826e+06	8.39573e+06	8.62855e+06	9.06005e+06	8.99952e+06	7.04311e+06	4.68019e+06	6.46385e+06	7.10371e+06	8.20727e+06	5.27048e+06	6.51644e+06	0.738615	-0.437106	0.0107184	Down
Com_14941_pos	Heptadecanoic Acid	--		--	3.38329e+06	1.35792e+06	1.026e+06	3.781e+06	1.41367e+06	969681	2.74505e+06	3.38472e+06	4.71047e+06	6.14806e+06	4.21371e+06	5.03912e+06	2.19931	1.13705	0.0113619	Up
Com_21474_pos	N-[4-(benzyloxy)phenyl]-N'-[2-chloro-6-(4-methoxyphenoxy)benzyl]urea	--		--	1.02679e+06	721975	1.11147e+06	405846	1.1741e+06	1.14715e+06	317868	155297	721531	236864	444834	542375	0.432902	-1.20789	0.0115889	Down
Com_2414_pos	Ellagic acid	Ellagic acid		cpd:C10788	2.86115e+07	2.04376e+07	1.64941e+07	2.34948e+07	1.33955e+07	3.62845e+07	2.24626e+07	5.47139e+07	5.71599e+07	3.2266e+07	5.2552e+07	4.58982e+07	1.91073	0.934123	0.0117116	Up
Com_680_pos	4,5-Dicaffeoylquinic acid	--		--	1.78198e+08	1.7115e+08	1.34374e+08	1.42619e+08	2.12923e+08	1.03364e+08	1.87698e+08	2.4004e+08	2.34172e+08	3.01828e+08	1.97747e+08	2.17513e+08	1.46293	0.548861	0.0117768	Up
Com_8861_pos	L-Cysteine-glutathione gisulfide	--		--	3.23224e+06	5.5224e+06	4.44027e+06	1.50704e+06	2.50578e+06	9.64667e+06	1.19036e+07	1.11413e+07	8.93468e+06	1.39479e+07	7.36171e+06	8.53306e+06	2.30213	1.20297	0.0118975	Up
Com_6387_pos	Methyl dihydrojasmonate	--		--	5.51711e+06	1.0421e+07	6.7174e+06	6.31387e+06	5.15723e+06	7.28755e+06	7.28886e+06	9.63507e+06	1.85934e+07	1.19536e+07	9.38434e+06	1.35698e+07	1.7005	0.765963	0.0132285	Up
Com_15098_pos	8-Aminooctanoic acid	--		--	3.37853e+06	1.486e+06	6.47523e+06	2.56188e+06	1.55655e+06	2.23425e+06	1.22813e+06	1.29002e+06	713304	1.7066e+06	1.34055e+06	815383	0.400961	-1.31847	0.0132892	Down
Com_22334_pos	Smyrindioloside	--		--	528959	853348	829017	895147	657466	1.09477e+06	2.37409e+06	1.69538e+06	1.68682e+06	1.59986e+06	1.71268e+06	648318	1.99995	0.999962	0.0136377	Up
Com_21209_pos	5,6-dimethyl-3-[5-(trifluoromethyl)pyridin-2-yl]-1,2,4-triazine	--		--	3.20713e+06	2.18746e+06	2.99982e+06	2.4325e+06	1.96776e+06	2.6869e+06	1.6874e+06	1.91644e+06	2.37842e+06	1.61125e+06	2.06142e+06	1.87033e+06	0.74445	-0.425753	0.0137874	Down
Com_21009_pos	Methyl oleate	Oleic acid methyl ester; Methyl oleate		cpd:C03425	1.52122e+06	1.66169e+06	1.59751e+06	1.77311e+06	1.90851e+06	1.81364e+06	2.63905e+06	1.69312e+06	2.30468e+06	1.99401e+06	3.00342e+06	2.37503e+06	1.36335	0.447152	0.0139476	Up
Com_1056_pos	Nootkatone	Nootkatone		cpd:C17914	1.04276e+08	7.10662e+07	9.25698e+07	5.10282e+07	1.90299e+08	9.15655e+07	6.45835e+07	3.63203e+07	4.86297e+07	3.5769e+07	6.1554e+07	5.08436e+07	0.495503	-1.01304	0.0141496	Down
Com_6972_pos	Artemether	--		--	1.26613e+07	1.18385e+07	8.85909e+06	1.12391e+07	6.5283e+06	1.20954e+07	1.22658e+07	1.14883e+07	1.7435e+07	1.9231e+07	1.55316e+07	1.78903e+07	1.48433	0.569813	0.0146715	Up
Com_16707_pos	DIMBOA glucoside	(2R)-2-beta-D-Glucopyranosyloxy-4-hydroxy-7-methoxy-(2H)-1,4-benzoxazin-3(4H)-one; DIMBOA glucoside		cpd:C15768	5.29997e+06	3.15601e+06	4.16565e+06	3.45524e+06	3.31859e+06	5.96401e+06	275071	341346	2.02497e+06	236116	2.24474e+06	2.34406e+06	0.294418	-1.76406	0.0150525	Down
Com_801_pos	Kaempferol	Kaempferol; 3,4',5,7-Tetrahydroxyflavone; 3,5,7-Trihydroxy-2-(4-hydroxyphenyl)-4H-1-benzopyran-4-one; 5,7,4'-Trihydroxyflavonol; C.I. 75640; Indigo yellow; Kaempherol; Kempferol; Nimbecetin; Pelargidenolon; Populnetin; Rhamnolutein; Rhamnolutin; Robigenin; Swartziol; Trifolitin		cpd:C05903	7.28645e+06	8.23777e+06	7.44808e+06	1.16046e+07	1.35218e+07	9.59807e+06	1.93488e+08	1.15442e+08	1.64174e+07	5.68746e+07	1.67345e+07	2.05275e+07	7.2705	2.86205	0.015286	Up
Com_5501_pos	Pantetheine	Pantetheine; (R)-Pantetheine		cpd:C00831	3.38658e+06	1.26275e+07	3.2695e+06	3.41134e+06	3.01174e+06	1.59045e+07	1.47078e+07	1.66646e+07	1.71348e+07	1.48255e+07	1.59926e+07	1.86047e+07	2.35345	1.23478	0.0154734	Up
Com_13017_pos	Alisol B 23-acetate	--		--	4.23903e+06	4.92587e+06	6.26116e+06	4.16935e+06	5.15861e+06	4.74776e+06	1.9433e+06	1.60753e+06	4.19512e+06	2.22113e+06	3.53251e+06	3.97217e+06	0.592228	-0.755777	0.015609	Down
Com_18983_pos	Sibirioside A	--		--	3.81543e+06	1.93729e+06	3.45345e+06	2.57003e+06	2.61516e+06	4.46203e+06	1.19672e+06	1.21854e+06	2.07577e+06	1.5254e+06	2.69923e+06	2.32204e+06	0.585449	-0.772384	0.0159331	Down
Com_24418_pos	Kinetin 9-riboside	--		--	1.40623e+06	1.96944e+06	2.04908e+06	2.34014e+06	1.97757e+06	2.30185e+06	1.23865e+06	1.69501e+06	1.35915e+06	1.34267e+06	1.9687e+06	1.14175e+06	0.726147	-0.461666	0.016178	Down
Com_5564_pos	Olivetol	--		--	1.74695e+07	1.45769e+07	1.56811e+07	1.71189e+07	1.48175e+07	1.61143e+07	1.46973e+07	1.9432e+07	2.23857e+07	2.44926e+07	2.56715e+07	2.29638e+07	1.35358	0.436776	0.0162053	Up
Com_4829_pos	8Z,11Z,14Z-Eicosatrienoic acid	--		--	1.29351e+07	1.57353e+07	1.92985e+07	1.82325e+07	2.24722e+07	1.77006e+07	2.82262e+07	2.10114e+07	2.6741e+07	1.83354e+07	24122184	2.29313e+07	1.32896	0.410302	0.0169583	Up
Com_25968_pos	Decursinol	Decursinol		cpd:C09259	1.39023e+06	1.0379e+06	1.5369e+06	1.31914e+06	1.42092e+06	2.22958e+06	937783	658130	1.51783e+06	847738	986816	922192	0.657047	-0.605932	0.0182218	Down
Com_2711_pos	Cysteinylglycine	--		--	592679	2.43839e+07	945860	828946	582440	1.8341e+07	2.99679e+07	3.10378e+07	2.46573e+07	2.04742e+07	2.8771e+07	2.21666e+07	3.43898	1.78198	0.0185998	Up
Com_26256_pos	Kaji-ichigoside F1	--		--	1.72911e+06	1.1806e+06	1.67201e+06	696879	795356	866022	381946	655240	578540	769584	506874	926167	0.550197	-0.86198	0.0189654	Down
Com_23335_pos	Sec-O-Glucosylhamaudol	--		--	1.34983e+06	1.47207e+06	2.13836e+06	1.42642e+06	1.70966e+06	1.35524e+06	1.41632e+06	1.13374e+06	930271	1.43101e+06	1.04434e+06	1.18101e+06	0.755078	-0.405302	0.0197546	Down
Com_1769_pos	Sattabacin	--		--	9.25336e+07	7.29498e+07	7.35445e+07	7.26317e+07	8.37286e+07	8.49705e+07	6.82595e+07	4.6849e+07	7.2586e+07	4.0122e+07	7.14702e+07	5.15806e+07	0.730428	-0.453186	0.0203344	Down
Com_3874_pos	D-Sorbitol	D-Sorbitol; D-Glucitol; L-Gulitol; Sorbitol		cpd:C00794	3.73448e+07	4.08551e+07	4.09285e+07	4.51187e+07	3.19389e+07	4.83182e+07	2.42026e+07	2.64372e+07	3.89727e+07	2.80292e+07	3.40508e+07	3.60434e+07	0.767822	-0.381156	0.021033	Down
Com_19443_pos	Chlortetracycline	Chlortetracycline; 7-Chlorotetracycline; Aureomycin		cpd:C06571	557563	496443	854719	937663	891014	752111	3.97889e+06	2.64044e+06	865284	1.44315e+06	1.04721e+06	1.18371e+06	2.4855	1.31354	0.0211914	Up
Com_6683_pos	8-Hydroxyquinoline	8-Hydroxyquinoline; Oxyquinoline		cpd:C19434	2.15191e+07	1.89753e+07	1.77628e+07	1.88587e+07	1.95157e+07	1.72071e+07	1.13917e+07	1.19305e+07	1.84944e+07	1.54113e+07	1.77832e+07	1.26615e+07	0.770148	-0.376792	0.0211957	Down
Com_9372_pos	3-N-butyl-4,5-dihydrophthalide	--		--	3.8721e+06	3.72379e+06	6.08142e+06	4.63098e+06	3.97853e+06	2.89325e+06	5.2877e+06	6.26741e+06	9.73451e+06	3.81477e+06	8.34258e+06	8.14723e+06	1.65187	0.7241	0.0219091	Up
Com_25593_pos	2-Aminoethylphosphonate	2-Aminoethylphosphonate; (2-Aminoethyl)phosphonate; Ciliatine		cpd:C03557	634347	690245	577837	608380	779210	1.31921e+06	876724	1.07656e+06	1.28958e+06	963424	1.10146e+06	1.42119e+06	1.45988	0.545852	0.021918	Up
Com_9843_pos	Syringetin	Syringetin; 3',5'-O-Dimethylmyricetin; 3,5,7,4'-Tetrahydroxy-3',5'-dimethoxyflavone		cpd:C11620	6.20032e+06	6.66061e+06	5.97144e+06	8.95169e+06	6.87025e+06	6.22533e+06	8.35237e+06	1.16692e+07	7.98357e+06	6.77057e+06	1.01574e+07	8.77649e+06	1.31385	0.393798	0.0227303	Up
Com_3476_pos	Carvone	(+)-(S)-Carvone; Carvol; (+)-Carvone; Carvone		cpd:C11383	8.50606e+06	1.06333e+07	1.16867e+07	1.66659e+07	1.6905e+07	1.5173e+07	2.22733e+07	1.75847e+07	2.18176e+07	4.70048e+07	1.56957e+07	1.81688e+07	1.79144	0.841121	0.0230207	Up
Com_1323_pos	Quillaic acid	Quillaic acid		cpd:C08972	9.22612e+07	5.21462e+07	1.19716e+08	4.3911e+07	1.45115e+08	5.20321e+07	1.87533e+07	2.37075e+06	33664724	2.46191e+06	3.91455e+07	3.81007e+07	0.266235	-1.90923	0.0232945	Down
Com_20301_pos	(4-benzoylpiperidino)[4-(tert-butyl)phenyl]methanone	--		--	3.59681e+06	1.91047e+06	2.54044e+06	2.58615e+06	1.64431e+06	2.86887e+06	849809	704453	2.45058e+06	1.11109e+06	2.23077e+06	1.03686e+06	0.553479	-0.853401	0.0233799	Down
Com_5969_pos	2,4-dihydroxyheptadec-16-en-1-yl acetate	--		--	1.16889e+07	6.01919e+06	3.59314e+06	1.23269e+07	2.40486e+06	1.39155e+06	1.00162e+07	1.23784e+07	1.40479e+07	2.37115e+07	1.25402e+07	1.76274e+07	2.41344	1.27109	0.0234913	Up
Com_1127_pos	Dihydrothymine	5,6-Dihydrothymine; Dihydrothymine; 5,6-Dihydro-5-methyluracil		cpd:C00906	1.21497e+08	1.37948e+08	1.5246e+08	149377472	8.90279e+07	1.83249e+08	6.19248e+07	1.13273e+08	8.62102e+07	94211867	1.09216e+08	1.10826e+08	0.690607	-0.534062	0.0238781	Down
Com_3807_pos	AL 8810 Methyl ester	--		--	2.28401e+07	1.1818e+07	2.5584e+07	1.22925e+07	3.21179e+07	1.8979e+07	7.17478e+06	6.22389e+06	1.80274e+07	8.75343e+06	1.21637e+07	1.48892e+07	0.543813	-0.878819	0.0268356	Down
Com_674_pos	L-5-Hydroxytryptophan	--		--	1.85324e+08	1.37929e+08	1.28615e+08	166075610	2.07315e+08	1.99484e+08	2.0617e+08	252081876	2.71966e+08	1.71292e+08	2.05788e+08	2.31142e+08	1.30612	0.385291	0.0277534	Up
Com_885_pos	L-Glutathione oxidized	--		--	7.12318e+07	143417226	9.07795e+07	4.31055e+07	6.91899e+07	1.46161e+08	1.38217e+08	154543640	2.0754e+08	2.16847e+08	1.20682e+08	120313462	1.69918	0.764838	0.0281043	Up
Com_2564_pos	Clofencet-potassium	--		--	2.83338e+07	4.59242e+07	2.45334e+07	4.17593e+07	2.48682e+07	2.52942e+07	3.3815e+07	4.78848e+07	5.61073e+07	3.21105e+07	5.92483e+07	5.67731e+07	1.49932	0.584304	0.0283254	Up
Com_8306_pos	O-Feruloyl 4-hydroxylcoumarin	--		--	4.06279e+06	1.02499e+07	8.07557e+06	4.59757e+06	6.47248e+06	1.1345e+07	1.09683e+07	1.22239e+07	1.11027e+07	1.52716e+07	1.1492e+07	9.52669e+06	1.57545	0.655762	0.0285352	Up
Com_20663_pos	Arachidonoyl ethanolamide phosphate	--		--	1.63194e+06	558650	1.24773e+06	332376	816419	278958	191617	166775	285813	583598	173563	377961	0.36566	-1.45143	0.0291731	Down
Com_23004_pos	Artemisinin	Qing Hau Sau; Artemisinin		cpd:C09538	1.9223e+06	2.37298e+06	2.46104e+06	1.82714e+06	1.94307e+06	2.46956e+06	1.50924e+06	1.27533e+06	2.15987e+06	1.94435e+06	1.76988e+06	1.56048e+06	0.786324	-0.346804	0.029506	Down
Com_7705_pos	Υ-Glutamylcysteine	--		--	460032	7.71517e+06	1.23019e+06	498369	452084	7.86234e+06	7.05201e+06	5.16107e+06	7.76593e+06	7.26331e+06	1.03979e+07	8.64865e+06	2.5408	1.34529	0.029975	Up
Com_893_pos	Pratensein-7-O-glucoside	--		--	220491624	1.43131e+08	2.10047e+08	1.56458e+08	1.41149e+08	1.99885e+08	6.40526e+07	4.3318e+07	153639313	9.39242e+07	1.48018e+08	1.25074e+08	0.586304	-0.77028	0.0300474	Down
Com_90_pos	L-Glutathione (reduced)	--		--	4.53127e+06	1439466513	1.18322e+07	4.07131e+06	4.40193e+06	1493614442	1300286359	8.93786e+08	1355870825	1332365159	1482130738	1063619288	2.51125	1.3284	0.0307413	Up
Com_29761_pos	Pseudoephedrine	(+)-Pseudoephedrine; Pseudoephedrine		cpd:C02765	239124	230026	368524	262099	795699	772074	194104	170504	211567	183474	200071	194920	0.432847	-1.20807	0.0309656	Down
Com_25197_pos	Praeruptorin C	--		--	546496	512108	703602	563462	709647	336743	1.8327e+06	1.84284e+06	671572	1.46691e+06	548310	751813	2.10973	1.07706	0.0312905	Up
Com_12984_pos	ladanein	--		--	4.52454e+06	5.71797e+06	8.28569e+06	4.94187e+06	2.49716e+06	2.77813e+06	1.94816e+06	3.15692e+06	2.68298e+06	1.73198e+06	2.51033e+06	3.5988e+06	0.543711	-0.879089	0.031569	Down
Com_18540_pos	Lancerin	Lancerin; 4-C-Glucosyl-1,3,7-trihydroxyxanthone		cpd:C10075	2.19966e+06	1.95027e+06	2.47259e+06	2.57021e+06	1.86005e+06	1.69475e+06	3.9188e+06	2.89744e+06	2.7447e+06	2.3121e+06	2.67498e+06	2.21482e+06	1.31499	0.395049	0.0321721	Up
Com_975_pos	4-chloro-2-(1H-pyrazol-3-yl)phenol	--		--	8.72938e+07	1.31781e+08	6.59196e+07	1.18007e+08	6.50253e+07	6.29091e+07	9.3341e+07	1.32211e+08	1.61814e+08	9.3063e+07	1.606e+08	1.63055e+08	1.51447	0.59881	0.0321971	Up
Com_1517_pos	Maltol	Maltol		cpd:C11918	8.7871e+07	9.34099e+07	1.23417e+08	1.03781e+08	9.92858e+07	1.14712e+08	5.89236e+07	7.86036e+07	9.14251e+07	4.99808e+07	9.10594e+07	9.31816e+07	0.744082	-0.426466	0.0325105	Down
Com_10637_pos	Hydroxytriazolam	--		--	6.73239e+06	8.62644e+06	9.12218e+06	8.33991e+06	8.91221e+06	1.22248e+07	6.51512e+06	3.68983e+06	5.3267e+06	6.29263e+06	9.13288e+06	6.98708e+06	0.70322	-0.507953	0.032787	Down
Com_21402_pos	Dehydropachymic Acid	--		--	3.1515e+06	1.24281e+06	1.91847e+06	884653	954811	1.06916e+06	643543	1.67073e+06	515995	819003	371007	550309	0.495649	-1.01261	0.033616	Down
Com_52_pos	2-Hydroxycinnamic acid	--		--	2665516168	3395225123	2597690422	4186125805	2848849815	1653983077	4711212387	4777895250	3385453947	4545819186	3083152335	4147075831	1.421	0.506905	0.0339375	Up
Com_1336_pos	Coniferin	Coniferin		cpd:C00761	8.36027e+07	1.4438e+08	1.36041e+08	159056841	8.76034e+07	1.46972e+08	1.07326e+08	8.01611e+07	9.60701e+07	6.38616e+07	8.05719e+07	9.91792e+07	0.695791	-0.523275	0.0348494	Down
Com_11235_pos	Genistein 4'-O-glucuronide	--		--	3.30165e+06	2.92435e+06	3.6957e+06	3.74999e+06	4.89321e+06	1.18498e+06	4.73601e+06	6.32966e+06	5.85767e+06	3.47561e+06	5.18855e+06	8.34254e+06	1.71799	0.780719	0.035392	Up
Com_3420_pos	1-Phenyl-3-methyl-5-pyrazolone	--		--	2.74098e+07	2.25394e+07	2.13963e+07	2.52038e+07	3.26859e+07	3.21315e+07	3.15301e+07	3.99095e+07	4.23356e+07	2.56153e+07	31950402	3.66908e+07	1.28919	0.36646	0.0354425	Up
Com_2215_pos	α-Eleostearic acid	(9Z,11E,13E)-Octadecatrienoic acid; (9Z,11E,13E)-9,11,13-Octadecatrienoic acid; alpha-Eleostearic acid		cpd:C08315	3.86313e+07	3.68816e+07	2.8989e+07	5.41471e+07	2.48944e+07	1.65183e+07	3.1714e+07	4.6549e+07	5.14333e+07	6.48024e+07	5.61115e+07	6.67041e+07	1.58608	0.665467	0.0354451	Up
Com_8162_pos	Kolavic acid	--		--	6.63199e+06	3.2177e+06	8.11704e+06	5.39464e+06	1.22896e+07	7.74108e+06	3.67476e+06	3.06445e+06	4.90828e+06	3.45102e+06	4.98841e+06	4.14659e+06	0.558479	-0.840426	0.0365462	Down
Com_15680_pos	Eupatilin	Eupatilin		cpd:C10040	957726	616290	1.00717e+06	593232	1.24365e+06	772868	4.05251e+06	3.4008e+06	1.14406e+06	1.07508e+06	1.16292e+06	1.1933e+06	2.31724	1.21241	0.037206	Up
Com_6769_pos	Neodiosmin	--		--	2.67121e+06	3.45615e+06	6.25273e+06	3.9944e+06	1.47536e+06	3.87702e+06	2.13465e+07	2.95925e+06	6.88643e+06	8.58209e+06	7.28752e+06	5.63721e+06	2.42552	1.2783	0.0380663	Up
Com_14239_pos	Cytidine-5'-monophosphate	CMP; Cytidine-5'-monophosphate; Cytidylic acid		cpd:C00055	5326624	6.09383e+06	4.54871e+06	3.48428e+06	5.64067e+06	4.65382e+06	2.59513e+06	2.86875e+06	4.47615e+06	3.98251e+06	944035	2.53752e+06	0.585052	-0.773362	0.0381282	Down
Com_2022_pos	3-Carene	--		--	4.55467e+07	2.11026e+07	3.19725e+07	9.91285e+07	4.33989e+07	3.07152e+07	2.4084e+07	2.25307e+07	2.0758e+07	1.56025e+07	2.38095e+07	2.77195e+07	0.494747	-1.01524	0.0389284	Down
Com_23507_pos	Limonin	Limonin; Evodin		cpd:C03514	1.3771e+06	1.05773e+06	1.51985e+06	845162	641944	1.61095e+06	1.32364e+06	1.40079e+06	2.31875e+06	2.27392e+06	1.56932e+06	1.67265e+06	1.49716	0.582225	0.0393552	Up
Com_5122_pos	Dihydroartemisinic acid	--		--	1.7033e+07	1.10791e+07	2.15852e+07	1.13591e+07	2.34645e+07	1.31193e+07	1.06639e+07	1.24771e+07	1.18016e+07	8.9331e+06	1.05176e+07	1.08397e+07	0.668095	-0.581875	0.0397561	Down
Com_6006_pos	L-Histidine	L-Histidine; (S)-alpha-Amino-1H-imidazole-4-propionic acid		cpd:C00135	1.10368e+07	5.92766e+06	4.07646e+06	3.79667e+06	2.36631e+07	6.10239e+06	1.89252e+06	3.41955e+06	4.58995e+06	3.63103e+06	4.14941e+06	3.01827e+06	0.379112	-1.3993	0.0401388	Down
Com_16976_pos	Ganoderic acid A	--		--	1.35918e+06	2.31059e+06	2.27884e+06	3.82045e+06	2.60014e+06	2.80681e+06	1.89424e+06	2.05988e+06	1.94939e+06	1.48197e+06	873568	1.3815e+06	0.635249	-0.654606	0.040962	Down
Com_1095_pos	Eucalyptol	1,8-Cineole; 1,8-Cineol; Eucalyptol		cpd:C09844	1.92406e+08	1.69891e+08	1.28736e+08	1.37983e+08	9.70355e+07	1.90667e+08	1.16345e+08	5.91004e+07	173348248	4.95019e+07	8.57609e+07	9.29033e+07	0.629375	-0.668009	0.0411224	Down
Com_11653_pos	2-Methylpentanedioic acid	--		--	3.85288e+06	4.85315e+06	4.03844e+06	7.08317e+06	4.25741e+06	4.63202e+06	7.15689e+06	5.8205e+06	6.33444e+06	4.70449e+06	8.63823e+06	5.61308e+06	1.33257	0.414216	0.0415028	Up
Com_27_pos	Theobromine	Theobromine; 3,7-Dimethylxanthine		cpd:C07480	4789072877	5795904594	3799417148	5138255275	2658877427	2848318035	2977535559	2948832410	3054418111	2628750493	2722944542	2528152589	0.673621	-0.569991	0.0416411	Down
Com_2123_pos	Pipecolic acid	L-Pipecolate; Pipecolinic acid; Pipecolic acid; 2-Piperidinecarboxylic acid; (S)-Piperidine-2-carboxylic acid		cpd:C00408	47230125	2.61141e+07	2.74741e+07	4.01814e+07	2.80277e+07	2.24342e+07	3.39094e+07	4.22688e+07	4.29096e+07	4.65631e+07	4.66064e+07	4.20344e+07	1.32816	0.409429	0.0427431	Up
Com_14396_pos	Cyclo(glycyltryptophylprolylglycylvalylglycyl-β-hydroxytyrosyl)	--		--	1.58178e+06	1.95583e+06	1.79937e+06	1.61789e+06	1.44184e+06	2.90351e+06	2.49689e+06	3.69516e+06	4.48576e+06	1.30447e+06	4.07476e+06	5.58052e+06	1.91479	0.937186	0.0430087	Up
Com_4418_pos	D-Serine	D-Serine		cpd:C00740	3.68453e+07	2.97859e+07	2.26027e+07	2.3796e+07	2.43252e+07	1.74293e+07	1.45645e+07	1.23566e+07	1.83244e+07	2.48704e+07	2.07433e+07	1.93409e+07	0.711958	-0.490136	0.0432363	Down
Com_9900_pos	Tulipanin	Tulipanin; Delphinidin 3-O-rutinoside		cpd:C16315	4.38601e+06	600123	4.04723e+06	6.95733e+06	1.09599e+07	698408	580891	1.3068e+06	1.06387e+06	600852	673775	619995	0.175275	-2.5123	0.0433229	Down
Com_29522_pos	2-(cyclopropylcarbonyl)-3-(4-fluoroanilino)acrylonitrile	--		--	904465	430761	698447	731681	755824	460170	608142	458359	439016	505804	403103	376279	0.700944	-0.512628	0.0442025	Down
Com_203_pos	alpha-Ketoglutaric acid	2-Oxoglutarate; Oxoglutaric acid; 2-Ketoglutaric acid; alpha-Ketoglutaric acid		cpd:C00026	3.63278e+07	1.97398e+08	1.10643e+08	2.86316e+08	259299439	121036053	7.25292e+08	1307387873	1.83681e+08	6.44483e+08	2.01639e+08	1.93122e+08	3.22012	1.68711	0.0445884	Up
Com_26707_pos	Cnidioside A	--		--	1.60927e+06	660706	1.13083e+06	921157	1.19619e+06	805823	638180	642278	898546	535414	902044	690441	0.681043	-0.554183	0.0452491	Down
Com_609_pos	N,5-Bis(3-nitrophenyl)oxazol-2-amine	--		--	6.52602e+07	1.82475e+08	1.77007e+08	2.0467e+08	2.15473e+08	2.25895e+08	2.6066e+08	3.28167e+08	291536171	3.05909e+08	2.20368e+08	2.52406e+08	1.54938	0.631692	0.0462932	Up
Com_1162_pos	L-Ergothioneine	--		--	1.8176e+07	8.7213e+07	2.95432e+07	2.39449e+06	7.22727e+06	1.17627e+08	6.80264e+07	1.20113e+08	1.55842e+08	141403485	5.90978e+07	1.00641e+08	2.4606	1.29901	0.049697	Up
Com_2773_pos	Juglalin	--		--	8.24354e+06	7.66368e+06	7.17323e+06	3.3421e+06	2.16964e+07	7.46252e+06	1.58773e+07	1.57685e+07	1.22288e+07	6.17938e+07	1.10707e+07	1.36014e+07	2.34504	1.22961	0.0499587	Up

## Sheet: Supplementary Table S3
Supplementary Table S3. KEGG pathway annotation for positive differential metabolites.
Map ID	Map Title	P-Value	Differential Metabolite Count	Differential Metabolites	KEGG ID
map00760	Nicotinate and nicotinamide metabolism	0.00465583	4	6-Hydroxynicotinic acid, Nicotinamide, Trigonelline, Nicotinic acid	cpd:C01020,cpd:C00153,cpd:C01004,cpd:C00253
map00944	Flavone and flavonol biosynthesis	0.0690112	6	Rutin, Quercetin, Myricetin, Laricitrin, Kaempferol, Syringetin	cpd:C05625,cpd:C00389,cpd:C10107,cpd:C12633,cpd:C05903,cpd:C11620
map00053	Ascorbate and aldarate metabolism	0.070977	2	Vitamin C, alpha-Ketoglutaric acid	cpd:C00072,cpd:C00026
map00380	Tryptophan metabolism	0.120744	3	Indole-3-acetic acid, Indole-3-acetamide, Xanthurenic acid	cpd:C00954,cpd:C02693,cpd:C02470
map00340	Histidine metabolism	0.176202	2	alpha-Ketoglutaric acid, L-Histidine	cpd:C00026,cpd:C00135
map02010	ABC transporters	0.211238	4	2-Aminoethylphosphonate, D-Sorbitol, L-Histidine, Biotin	cpd:C03557,cpd:C00794,cpd:C00135,cpd:C00120
map00020	Citrate cycle (TCA cycle)	0.268966	1	alpha-Ketoglutaric acid	cpd:C00026
map00051	Fructose and mannose metabolism	0.268966	1	D-Sorbitol	cpd:C00794
map00250	Alanine, aspartate and glutamate metabolism	0.268966	1	alpha-Ketoglutaric acid	cpd:C00026
map00300	Lysine biosynthesis	0.268966	1	alpha-Ketoglutaric acid	cpd:C00026
map00332	Carbapenem biosynthesis	0.268966	1	Pantetheine	cpd:C00831
map00430	Taurine and hypotaurine metabolism	0.268966	1	alpha-Ketoglutaric acid	cpd:C00026
map00440	Phosphonate and phosphinate metabolism	0.268966	1	2-Aminoethylphosphonate	cpd:C03557
map00630	Glyoxylate and dicarboxylate metabolism	0.268966	1	alpha-Ketoglutaric acid	cpd:C00026
map00650	Butanoate metabolism	0.268966	1	alpha-Ketoglutaric acid	cpd:C00026
map00660	C5-Branched dibasic acid metabolism	0.268966	1	alpha-Ketoglutaric acid	cpd:C00026
map00780	Biotin metabolism	0.268966	1	Biotin	cpd:C00120
map01502	Vancomycin resistance	0.268966	1	D-Serine	cpd:C00740
map00902	Monoterpenoid biosynthesis	0.292912	2	Eucalyptol, Carvone	cpd:C09844,cpd:C11383
map00960	Tropane, piperidine and pyridine alkaloid biosynthesis	0.292912	2	Pipecolic acid, Nicotinic acid	cpd:C00408,cpd:C00253
map00040	Pentose and glucuronate interconversions	0.466954	1	alpha-Ketoglutaric acid	cpd:C00026
map00052	Galactose metabolism	0.466954	1	D-Sorbitol	cpd:C00794
map00220	Arginine biosynthesis	0.466954	1	alpha-Ketoglutaric acid	cpd:C00026
map00260	Glycine, serine and threonine metabolism	0.466954	1	D-Serine	cpd:C00740
map00310	Lysine degradation	0.466954	1	Pipecolic acid	cpd:C00408
map00410	beta-Alanine metabolism	0.466954	1	L-Histidine	cpd:C00135
map00564	Glycerophospholipid metabolism	0.466954	1	Phosphocholine	cpd:C00588
map00770	Pantothenate and CoA biosynthesis	0.466954	1	Pantetheine	cpd:C00831
map00942	Anthocyanin biosynthesis	0.466954	1	Tulipanin	cpd:C16315
map00232	Caffeine metabolism	0.659999	2	Caffeine, Theobromine	cpd:C07481,cpd:C07480
map00943	Isoflavonoid biosynthesis	0.728901	3	Daidzin, Genistein, Glycitin	cpd:C10216,cpd:C06563;cpd:C09126,cpd:C16195
map00240	Pyrimidine metabolism	1	2	Cytidine-5'-monophosphate, 5-Methylcytosine	cpd:C00055,cpd:C02376
map00480	Glutathione metabolism	1	1	Vitamin C	cpd:C00072
map00500	Starch and sucrose metabolism	1	1	Trehalose 6-phosphate	cpd:C00689
map00970	Aminoacyl-tRNA biosynthesis	1	1	L-Histidine	cpd:C00135
map04075	Plant hormone signal transduction	1	1	Indole-3-acetic acid	cpd:C00954

## Sheet: Supplementary Table S4
Supplementary Table S4. KEGG pathway annotation for negative differential metabolites.
Map ID	Map Title	P-Value	Differential Metabolite Count	Differential Metabolites	KEGG ID
map00300	Lysine biosynthesis	0.0112241	4	2-Oxoadipic acid, L-Homoserine, L-Saccharopine, L-Aspartic acid	cpd:C00322,cpd:C00263,cpd:C00449,cpd:C00049
map00310	Lysine degradation	0.0357508	3	Glutaric Acid, 2-Oxoadipic acid, L-Saccharopine	cpd:C00489,cpd:C00322,cpd:C00449
map00053	Ascorbate and aldarate metabolism	0.0423874	4	Ascorbic acid, Inositol, D-Xylulose 5-phosphate, D-Saccharic acid	cpd:C00072,cpd:C00137,cpd:C00231,cpd:C00818
map00270	Cysteine and methionine metabolism	0.111083	2	L-Homoserine, L-Aspartic acid	cpd:C00263,cpd:C00049
map00562	Inositol phosphate metabolism	0.111083	2	D-myo-Inositol 1,4-bisphosphate, Inositol	cpd:C01220,cpd:C00137
map00944	Flavone and flavonol biosynthesis	0.111083	2	Trifolin, Luteolin	cpd:C12626,cpd:C01514
map04070	Phosphatidylinositol signaling system	0.111083	2	D-myo-Inositol 1,4-bisphosphate, Inositol	cpd:C01220,cpd:C00137
map00350	Tyrosine metabolism	0.173719	4	Tyrosol, Levodopa, Salidroside, 2,5-Dihydroxybenzaldehyde	cpd:C06044,cpd:C00355,cpd:C06046,cpd:C05585
map00030	Pentose phosphate pathway	0.261747	2	Gluconolactone, D-Xylulose 5-phosphate	cpd:C00198,cpd:C00231
map00260	Glycine, serine and threonine metabolism	0.261747	2	L-Homoserine, L-Aspartic acid	cpd:C00263,cpd:C00049
map00760	Nicotinate and nicotinamide metabolism	0.261747	2	Nicotinamide adenine dinucleotide, L-Aspartic acid	cpd:C00003,cpd:C00049
map00040	Pentose and glucuronate interconversions	0.33036	3	D-Xylulose, D-Xylulose 5-phosphate, Ribitol	cpd:C00310,cpd:C00231,cpd:C00474
map00052	Galactose metabolism	0.33036	3	Inositol, Raffinose, Stachyose	cpd:C00137,cpd:C00492,cpd:C01613
map00261	Monobactam biosynthesis	0.337079	1	L-Aspartic acid	cpd:C00049
map00340	Histidine metabolism	0.337079	1	L-Aspartic acid	cpd:C00049
map00460	Cyanoamino acid metabolism	0.337079	1	L-Aspartic acid	cpd:C00049
map00480	Glutathione metabolism	0.337079	1	Ascorbic acid	cpd:C00072
map00740	Riboflavin metabolism	0.337079	1	Ribitol	cpd:C00474
map00770	Pantothenate and CoA biosynthesis	0.337079	1	L-Aspartic acid	cpd:C00049
map00906	Carotenoid biosynthesis	0.337079	1	Abscisic acid glucose ester	cpd:C15970
map00920	Sulfur metabolism	0.337079	1	L-Homoserine	cpd:C00263
map00965	Betalain biosynthesis	0.337079	1	Levodopa	cpd:C00355
map00250	Alanine, aspartate and glutamate metabolism	0.600565	2	Adenylosuccinic acid, L-Aspartic acid	cpd:C03794,cpd:C00049
map01230	Biosynthesis of amino acids	0.727618	4	2-Oxoadipic acid, L-Homoserine, L-Saccharopine, D-Xylulose 5-phosphate	cpd:C00322,cpd:C00263,cpd:C00449,cpd:C00231
map00010	Glycolysis / Gluconeogenesis	1	1	Arbutin	cpd:C06186
map00071	Fatty acid degradation	1	1	Glutaric Acid	cpd:C00489
map00190	Oxidative phosphorylation	1	1	Nicotinamide adenine dinucleotide	cpd:C00003
map00220	Arginine biosynthesis	1	1	L-Aspartic acid	cpd:C00049
map00410	beta-Alanine metabolism	1	1	L-Aspartic acid	cpd:C00049
map00730	Thiamine metabolism	1	1	Nicotinamide adenine dinucleotide	cpd:C00003
map00950	Isoquinoline alkaloid biosynthesis	1	1	Levodopa	cpd:C00355
map00970	Aminoacyl-tRNA biosynthesis	1	1	L-Aspartic acid	cpd:C00049
map00240	Pyrimidine metabolism	1	2	Uridine 5'-monophosphate, Uridine	cpd:C00105,cpd:C00299
map00710	Carbon fixation in photosynthetic organisms	1	2	D-Xylulose 5-phosphate, L-Aspartic acid	cpd:C00231,cpd:C00049
map00941	Flavonoid biosynthesis	1	2	Naringin, Luteolin	cpd:C09789,cpd:C01514

## Sheet: Supplementary Table S5
Supplementary Table S5. Quantitative data of metabolites in purine alkaloid metabolism related pathways.
Differential Metabolites	LT1 Quantitative Data						LT4 Quantitative Data
	LT1-1	LT1-2	LT1-3	LT1-4	LT1-5	LT1-6	LT4-1	LT4-2	LT4-3	LT4-4	LT4-5	LT4-6
IMP	38684	45653.9	38667.1	47073.2	33712.9	94342.3	45875.7	43721.8	28293.2	105548	30521.2	40996.2
GMP	5.39163e+06	1.41928e+06	2.18301e+06	2.0511e+06	967432	1.29945e+06	4.60569e+06	2.16018e+06	1.89124e+06	4.40139e+06	2.80937e+06	2.4594e+06
Guanosine	2.53517e+07	2.13698e+07	2.99837e+07	2.98271e+07	1.73741e+07	2.18773e+07	1.35465e+07	1.43359e+07	2.57408e+07	1.02141e+07	2.2033e+07	2.69281e+07
Guanine	1.13296e+08	1.11227e+08	1.3058e+08	1.66927e+08	1.76264e+08	1.61675e+08	8.98059e+07	1.07005e+08	1.29144e+08	7.01999e+07	1.40853e+08	1.38854e+08
7-Methylxanthine	7.54104e+07	6.70925e+07	3.92796e+07	6.09714e+07	3.06345e+07	2.42403e+07	3.45e+07	1.26366e+07	3.06909e+07	3.23448e+07	3.23799e+07	3.06617e+07
Theobromine*	4.78907e+09	5.7959e+09	3.79942e+09	5.13826e+09	2.65888e+09	2.84832e+09	2.97754e+09	2.94883e+09	3.05442e+09	2.62875e+09	2.72294e+09	2.52815e+09
Caffeine*	163827198056	125701037708	129683869418	135140575377	128727615633	130906748185	107163084341	99442841748	9.52973e+10	89279755650	9.79493e+10	85553389955
3-Methylxanthine	4.77167e+06	4.13471e+06	4.41016e+06	4.18087e+06	4.34213e+06	4.26407e+06	3.79952e+06	4.20733e+06	3.68233e+06	4.19563e+06	4.15805e+06	4.58465e+06
Theophylline	4.4429e+07	3.11616e+07	4.03313e+07	2.82036e+07	3.35866e+07	2.67957e+07	8.67152e+07	2.85547e+07	3.67013e+07	2.452e+07	5.09949e+07	3.19939e+07
Xanthine	7.68248e+06	4.50094e+06	7.39874e+06	4.8249e+06	7.22555e+06	6.69619e+06	1.00923e+07	4.7947e+06	6.55916e+06	2.57165e+06	1.12455e+07	4.7355e+06
1-Methyluric acid	6.26492e+06	5.52408e+06	6.0429e+06	7.88326e+06	7.52768e+06	4.03894e+06	7.4595e+06	9.513e+06	8.05128e+06	7.563e+06	6.96149e+06	6.35417e+06
Methionine*	1.16002e+07	1.38655e+07	1.00226e+07	1.25035e+07	1.04406e+07	7.11206e+06	1.82722e+07	2.07815e+07	1.61299e+07	2.35842e+07	1.29664e+07	1.5589e+07
S-adenosyl-L-methionine	1.77277e+07	1.38488e+07	1.09686e+07	8.78662e+06	1.10885e+07	9.68483e+06	1.17885e+07	1.29312e+07	1.21668e+07	1.07409e+07	1.13187e+07	1.24528e+07
S-adenosyl-L-homocysteine	2.43591e+06	2.31697e+06	2.30823e+06	2.40652e+06	2.13953e+06	2.85035e+06	2.36374e+06	2.61986e+06	2.98075e+06	1.94065e+06	2.07141e+06	1.45798e+06
AMP	1.44165e+08	1.80537e+08	1.45558e+08	1.57156e+08	1.66096e+08	1.95507e+08	1.46221e+08	1.66489e+08	1.01233e+08	1.59381e+08	1.12681e+08	1.22542e+08
Adenosine	1.12646e+07	7.7659e+06	8.38239e+06	7.38764e+06	4.76391e+06	7.54807e+06	1.02538e+07	1.40557e+07	8.28967e+06	1.15506e+07	9.28337e+06	6.32095e+06
Adenine	1.07494e+08	5.80129e+07	6.41045e+07	1.04986e+08	6.50869e+07	7.96941e+07	5.18915e+07	6.13431e+07	5.76405e+07	5.16864e+07	5.4811e+07	5.91125e+07
Hypoxanthine	2.06108e+07	1.57649e+07	2.09485e+07	1.9152e+07	1.66443e+07	1.90796e+07	2.09132e+07	2.23684e+07	1.22427e+07	8.80584e+06	1.16825e+07	1.095e+07
Note: Those with signal are differential metabolites.

## Sheet: Supplementary Table S6
Supplementary Table S6. The expressed genes involved in purine base biosynthesis related pathways in transcriptome.
Gene	ID	T1-1	T1-2	T1-3	T4-1	T4-2	T4-3
IMPDH	CSS0030196.1	9.04265	12.7763	12.2283	6.6409	8.68252	8.24248
	CSS0025898.1	11.7421	6.70456	7.22113	8.55892	11.1708	9.77517
	CSS0010168.1	11.8642	11.4205	12.2601	12.2835	13.5112	10.8225
	CSS0006105.1	8.14346	4.98341	5.85788	4.50295	3.99954	4.74555
	CSS0007137.1	17.6467	13.7509	13.2334	12.9142	13.8286	8.81293
GMPS	CSS0014359.1	2.69425	3.629	6.91952	3.4743	6.03486	5.18368
	CSS0007959.1	0.154117	0.189536	0.0893769	0.187573	0.0444746	0.137358
GSDA	CSS0006651.1*	11.3952	12.1622	10.6207	20.5062	23.3946	22.1257
HGPRT	CSS0028309.1	2.48864	3.26192	3.0194	2.86946	2.49467	2.21801
	CSS0014664.1	4.36257	6.0358	5.69246	3.84946	6.29468	5.44343
NMTs	CSS0031161.1	51.9304	24.8802	41.2897	45.7834	46.5993	58.7127
	CSS0008384.1	8.30863	6.62444	5.8801	3.47073	6.03483	6.40102
	CSS0039813.1*	11.2682	8.64445	9.89635	20.7197	12.194	17.0438
	CSS0035688.1*	0	0	0.0770822	0.768408	9.01381	0.355388
	CSS0004017.1*	18.812	15.9978	14.1593	1.09607	1.3283	1.12964
	CSS0032602.3	17.6574	27.1916	14.348	21.3187	29.8473	26.366
XDH	CSS0021836.1*	23.4883	26.8357	26.1716	37.9115	41.4651	41.579
UOX	CSS0043702.1	9.2363	11.3797	9.794	6.33863	10.7977	4.98721
	CSS0019594.1*	3.87621	12.9731	10.5974	1.36475	4.12278	1.67799
	CSS0004952.1	12.4651	15.0309	13.9769	16.963	12.8705	12.7913
ALNS	CSS0005578.1*	3.25233	1.2777	7.3873	0.219908	0.312849	0.268394
	CSS0033423.1	22.4326	32.5369	25.1	20.7111	19.3464	17.9328
ALN	CSS0005949.1	37.0653	35.5511	38.2914	31.7346	32.4678	30.1557
AHH	CSS0024116.1*	11.4159	11.106	12.7938	3.76508	4.32835	4.12177
	CSS0044663.1	0.0569031	0.0524853	0	0	0	0
UGAH	CSS0019555.1	21.065	17.1877	16.5894	21.959	21.4739	23.7178
	CSS0048254.1	10.0203	12.4111	11.4561	15.6799	12.8884	10.4616
UAH	CSS0003291.1	24.1015	18.2703	19.9472	18.0811	14.9944	19.6108
	CSS0012294.1	44.171	35.178	33.1356	21.8073	47.6975	24.8058
PRPS	CSS0018980.1*	1.23405	1.85491	2.30601	3.54623	2.65109	5.29557
	CSS0032095.1*	15.1027	11.232	15.5641	27.3855	24.854	29.0428
	CSS0032462.1	47.8394	49.0569	48.0206	70.2973	63.1391	67.1325
	CSS0034184.1	0.853939	0.787641	0.61903	0.866093	0.944637	0.718795
PPAT	CSS0013842.1	1.18466	0.611906	0.865646	1.42741	0.943551	2.44954
	CSS0024963.1	8.85746	10.032	7.05352	12.8114	11.2485	14.0181
	CSS0045438.1	54.0392	49.1671	58.92	32.4981	44.4548	32.3845
	CSS0026508.1	0.972891	0.747799	0.70526	1.03608	0.772074	1.51742
GARS	CSS0025059.1	1.46727	1.72929	2.44638	1.67418	3.3168	1.9979
	CSS0010237.1	21.8502	26.7964	29.2781	20.3475	25.7449	18.9938
	CSS0038090.1	1.47392	2.95888	4.52523	1.97854	9.83281	2.16363
	CSS0048615.1	0	0	0	0	0.150119	0
	CSS0011192.1	2.74842	3.4223	3.34716	3.26142	4.40187	2.93945
GART	CSS0028564.1*	11.1859	10.4238	9.93115	18.4738	20.6158	17.1125
FGARAT	CSS0027778.1	27.3421	29.4143	29.3329	27.9096	33.3453	30.3541
	CSS0047277.1	21.1885	25.4065	25.8521	17.8905	19.5612	17.7448
AIRS	CSS0028730.1	28.547	31.1557	35.5808	30.8785	23.8945	28.1512
	CSS0047504.1	9.64589	8.22668	7.12652	7.17657	4.91893	4.76954
	CSS0004103.1	8.93236	12.4639	11.9542	6.89916	11.897	6.53211
	CSS0042611.1	17.4899	25.6577	32.892	13.2281	23.9381	14.4003
AIRC	CSS0035771.1	23.876	23.1728	25.032	29.7232	30.0412	23.1853
	CSS0018975.1	0.925633	1.05079	1.6104	1.23489	1.91091	1.26919
	CSS0009274.1	0.0944474	0.348459	0.328637	0.34485	0.572362	0.25253
	CSS0027773.1	7.61253	12.2192	20.3823	9.56587	18.4873	27.4913
	CSS0017783.1	1.70005	0	0.246477	0	0	0.25253
SAICARS	CSS0046210.1*	2.0833	2.43398	1.8928	2.87362	4.56907	4.62126
	CSS0005507.1*	21.9186	19.7733	19.9634	33.0532	30.8726	30.1906
ADSL	CSS0010540.1	12.6323	17.0408	13.4875	14.9276	14.412	16.6115
	CSS0009728.1	14.0554	8.86606	8.882	11.816	12.3531	12.1843
	CSS0022977.1	0	0.140835	0.132824	0.278754	0.132188	0.272171
	CSS0044344.1	0	0.320891	0	1.27027	0.602377	0.775172
AICARFT/IMPCH	CSS0018694.1	45.2005	43.3253	45.2759	45.1494	54.9664	51.4233
AMPD	CSS0012400.1*	85.1497	87.6994	82.4475	42.7513	49.7773	35.6311
	CSS0017895.1	22.9413	16.3116	19.7307	24.0808	11.4053	14.3155
	CSS0031024.1	26.0094	13.8809	7.95972	13.1864	9.95282	13.592
	CSS0007115.1	3.87422	3.5314	3.01332	4.65976	5.01132	4.75284
	CSS0002099.1	5.99853	4.22506	4.74371	5.57508	7.55362	6.12386
	CSS0010870.1*	18.3228	15.3016	18.2364	9.41736	9.36036	12.2845
	CSS0032134.1	0.371408	0.685145	0.484628	3.55976	0.803848	1.15857
ADK	CSS0012836.1*	25.92	25.9172	21.7702	38.6006	48.3616	38.9338
	CSS0018713.1*	13.724	16.5111	15.4303	24.6587	39.6826	25.9136
XMPP	CSS0003447.1	15.687	18.8804	10.706	8.84768	24.1251	10.3438
NSH1	CSS0039148.1	34.8356	26.1209	34.5181	29.5869	33.7743	34.1
NSH1	CSS0036512.1	3.01197	2.34404	1.14629	3.0071	2.77052	1.84555
NSH2	CSS0029127.1	0.494386	1.06401	1.62468	0.802276	0.998678	0.636457
NSH2	CSS0001551.1	30.7323	35.7978	47.237	47.2868	57.1054	54.4838
NSH3	CSS0001537.1*	2.11337	1.97796	2.32505	0.482277	0.322872	0.720182
NSH3	CSS0050058.1	0.0586017	0	0	0	0	0
APRT	CSS0043345.1	4.85015	3.16425	5.14526	5.93901	3.27721	7.80199
	CSS0038815.1*	0	0.781834	0.134065	2.39155	1.60109	2.33508
	CSS0029609.1	3.32805	2.30225	2.96743	4.25303	3.81759	2.44707
	CSS0036522.1	2.91009	1.7081	1.76436	4.26627	3.96989	2.75082
	CSS0043886.1	14.7557	14.2538	13.5297	14.1062	6.30092	10.3076
	CSS0039340.1	13.7261	9.56173	16.1152	6.22085	9.80564	11.8913
	CSS0003599.1	0.321452	0.148248	0	0.146713	0.139146	0
SAMS	CSS0037881.1	0.435106	0.401325	0.189248	0.6454	0.42377	0.630159
	CSS0016252.1	4.90482	10.0005	6.15299	9.04859	11.8448	10.4915
	CSS0005939.1	10.5219	10.3062	12.1499	14.6617	13.5025	18.133
	CSS0014929.1*	5.36277	3.57732	3.29052	9.48443	11.1923	9.38849
	CSS0041489.1*	5.66617	12.1646	11.6001	17.4783	23.3851	16.3254
	CSS0008561.1	39.8372	44.4754	33.2204	55.8781	44.0276	58.2518
SAHH	CSS0009676.1	0.0806776	1.00459	0.596538	1.06783	0.803219	0.934757
	CSS0038197.1	0.967062	1.82275	0.51206	1.95739	3.13046	2.62317
	CSS0020289.1	25.0192	50.8523	40.276	31.8004	46.4497	37.0544
	CSS0010641.1	51.981	38.0256	32.4321	36.8546	50.8595	50.7215
	CSS0031075.2*	9.32907	17.8001	14.6791	5.88583	5.30513	4.60563
MS	CSS0029437.1	94.4781	130.502	110.766	95.0904	93.1748	101.409
	CSS0049249.1	63.9882	74.3505	59.932	63.26	65.3022	66.9617
	CSS0010071.1	16.8197	27.0913	28.4619	22.0495	27.5771	31.6965
	CSS0011976.1	0	0	0.623695	0.290873	0	0.284005
	CSS0011872.1	0	0.0450273	0	0	0	0
	CSS0032049.1	0.161198	0.148683	0.0701124	0	0	0.215502
	CSS0008913.1	0.898176	0.414222	2.65648	0.245959	0.0777579	1.12071
	CSS0030495.1	0	0.0817754	0.385618	0.161857	0.153509	0.0790175
Note: Those with signal are DEGs.

## Sheet: Supplementary Table S7
Supplementary Table S7. The expressed proteins involved in purine base biosynthesis related pathways in proteome.
protein	ID	T1-1	T1-2	T1-3	T4-1	T4-2	T4-3
IMPDH	CSS0025898.1	2220.8	2087.1	2146.7	1880.4	2025.6	1982.7
GMPS	CSS0014359.1	504.3	553.2	574.6	479.7	477.7	603.2
GSDA	CSS0006651.1	209	211.4	141.5	354	248	193.5
HGPRT	CSS0014664.1	139.1	119.5	140.7	110	120.1	119.8
NMTs	CSS0032602.3	745.8	795.1	782.1	654.8	710.4	723.2
	CSS0008384.1	240	275.6	263.2	255.1	261	492.5
XDH	CSS0021836.1*	260.7	213.9	269.4	316.8	320.5	353.1
UOX	CSS0019594.1	379.3	343.6	458.9	331.9	300.9	458
ALNS	CSS0005578.1	413.6	440.4	454.8	391.5	418.4	401.6
ALN	CSS0005949.1	459.8	485.1	501.2	410.6	441.2	526.4
UGAH	CSS0019555.1	72.3	82.9	105.6	60.1	81.2	84.6
UAH	CSS0012294.1*	1183.2	1153.7	1084.8	1003.6	938.2	840.4
PRPS	CSS0032462.1	159.1	157.4	153.1	168.6	169.3	144.5
PPAT	CSS0013842.1	1394.7	1296	1266.9	1405.7	1374.6	1381.8
GARS	CSS0025059.1	99.1	75.5	87.4	104.3	96.2	91.1
	CSS0010237.1	277.6	291.4	307.1	252.3	302.8	267.1
GART	CSS0028564.1	180.1	200.4	231.3	172.5	170.9	176.3
FGARAT	CSS0027778.1	640.5	604.3	696.7	543	639.9	700.3
	CSS0047277.1	811.7	695.5	773.8	741.3	846.7	751.1
AIRS	CSS0028730.1	923	982.3	927.4	1017.9	813.3	1327.8
AIRC	CSS0035771.1	857.3	867.3	981.8	760	928.6	952.7
SAICARS	CSS0046210.1	777.4	791.7	878.5	747.1	893.4	1018.1
ADSL	CSS0010540.1	1929.9	1769.5	1935.5	1977.7	2095.4	1947.5
AICARFT/IMPCH	CSS0018694.1	2576.7	2384.9	2718	2742.4	2480.4	2436.5
AMPD	CSS0012400.1	1479.4	1362.5	1443.8	1128.1	1455.1	1469.5
	CSS0007115.1	233.2	229.8	196.4	217.2	221.7	191.3
ADK	CSS0012836.1	1629.8	1712.3	1573.7	1406.3	1761.2	1632.7
NSH2	CSS0001551.1	88.8	84.4	94.4	74.4	90.1	98.3
APRT	CSS0039340.1*	164.1	135	138.4	107.1	117.6	94.4
SAMS	CSS0037881.1	149.4	246.6	156.2	162.9	195.9	359.4
	CSS0005939.1	151.7	155.5	171.5	151.3	183	180.1
	CSS0041489.1	200.5	241.8	191.1	233.4	204.2	310
	CSS0008561.1	176.6	199.6	149.8	193.2	194.6	185.5
SAHH	CSS0009676.1	307.2	285.1	254.9	270.1	313.9	276
	CSS0010641.1	2413.5	2231.7	2190.4	2093.9	2120.8	2010.8
	CSS0031075.2	3.2	0	4.4	0	0	3
MS	CSS0029437.1	1808.6	2218.8	1536.2	1550.6	1386.8	1639
	CSS0049249.1	3984.2	3895.3	3007.8	4496.1	3247.5	2919.2
	CSS0011872.1	60.8	55.4	55.8	124.9	70.6	38.6
Note: Those with signal are DEPs.

## Sheet: Supplementary Table S8
Supplementary Table S8. Comparison of the chlorophyll fluorescence parameters of tea plant under different light intensities.
Chlorophyll fluorescence parameters	LT1	LT2	LT3	LT4
Fluorescence maximum (Fm)	0.60±0.06a	0.36±0.05bc	0.38±0.03b	0.31±0.05c
Variable fluorescence (Fv)	0.15±0.04ab	0.13±0.02b	0.17±0.02a	0.09±0.03c
Fluorescence origin (Fo)	0.45±0.03a	0.23±0.04b	0.21±0.01b	0.22±0.02b
Optimal/maximal quantum yield of PSⅡ (Fv/Fm)	0.25±0.05c	0.37±0.05b	0.45±0.03a	0.28±0.06c
Maximal primary production of PSⅡ photochemistry (Fv/Fo)	0.33±0.08c	0.59±0.13b	0.83±0.09a	0.41±0.12c
Actual photosynthetic efficiency of PSⅡ [Y(Ⅱ)]	0.25±0.05c	0.37±0.05b	0.45±0.03a	0.29±0.06c
Electron transfer rate through PS II (ETR)	14.13±0.70d	21.11±0.62b	25.8±0.47a	15.26±0.81c
Non-photochemical quenching coefficient (NPQ)	0.55±0.17d	1.26±0.16ab	1.13±0.33b	1.45±0.27a
Photochemical quenching coefficient (qP)	0.37±0.06d	0.63±0.07b	0.77±0.01a	0.56±0.07c

## Sheet: Supplementary Table S9
Supplementary Table S9. The primer sequences for detecting gene expression.
Gene	Primer name	Primer sequences
CsTIP41	CsTIP41-J-F1	TGGAGTTGGAAGTGGACGAGACCGA
	CsTIP41-J-R1	CTCTGGAAAGTGGGATGTTTGAAGC
CsGDSA	CsGDA-J-F1	CTAATGCTGTGCAGGATAGAGACCA
	CsGDA-J-R1	TGCCTCTCTTATTGCTGTAACCTCA
CsXDH1	CsXDH1-J-F1	CAGCGGCTCTGGAATGAACTGAAG
	CsXDH1-J-R1	AACCTTGCCCCATCTCAACACCC
CsUOX	CsUOX-J-F1	CATTCATTTGCCGAGTGGTCCG
	CsUOX-J-R1	ATAGAAGGATGTAAAGTGCTTGCCA
Cs7-NMT1	Cs7NMT1-J-F1	GGCAGGCTGTATCCGAGCAAGAG
	Cs7NMT1-J-R1	CATTCTGAAACTGCGATGAGTAACC
Cs7-NMT2	Cs7-NMT2-J-F1	CACTCCATCCCCTGCTGAGGTAAA
	Cs7-NMT2-J-R1	CTAACAAGCAATGACTCAGCCACAG
Cs7-NMT3	Cs7-NMT3-J-F1	CCAAAGAGCATAGGCATAGCAGACT
	Cs7-NMT3-J-R1	GGTAGACTCGAAACTCTGGCAATG
Cs1/3-NMT	Cs1/3-NMT-J-F1	GGAAGTTTCTTGTTATGTGGTGGGA
	Cs1/3-NMT-J-R1	GTGAGTCCTTTTGGTGCCTGAGTAA
CsALNS	CsALNS-J-F1	CTGAGGCTCCTGTGGCAAAACC
	CsALNS-J-R1	TTGCCTCTCCACATCTCTAATCGTA
CsAHH	CsAHH-J-F1	ATGCTGATGGCTATCTTGAGAGGAC
	CsAHH-J-R1	CCCGTCAACTCGACCATGCAC
CsUAH	CsUAH-J-F1	GTCAACATTCTCGGATACACCTGCT
	CsUAH-J-R1	GTTCATAGCCCTCCCACCGACC
